# Supplementary material for: Evolution of DDB1-binding WD40 (DWD) in the viridiplantae
Source: PLoS One. 2018 Jan 2;13(1):e0190282. doi: 10.1371/journal.pone.0190282 (PMC5749748; doi:10.1371/journal.pone.0190282)
Supplement: S3 Table — (XLS) [file pone.0190282.s003.xls]

## Sheet: S3 Table
S3 Table. Blast results of query DWD with Arabidopsis thaliana DWD proteins.
S.No.	A. thaliana	B. prasinos	C. reinhardtii	C. variabilis	C. subellipsoida	M .pussila	M. sp	O. lucimarinus	O. tauri	V. carteri	P. patens	S. moellendorffii
1	NP_182151.1	XP_007512918.1	XP_001693266.1	XP_005848555.1	XP_005647023.1	XP_003059370.1	XP_002500789.1	XP_001418365.1	XP_003079673.1	XP_002957235.1	XP_001757566.1	XP_002988251.1
2	NP_850450.1	Not Found	Not Found	Not Found	Not Found	Not Found	Not Found	Not Found	Not Found	Not Found	XP_001758941.1	Not Found
3	NP_973697.1	Not Found	Not Found	XP_005849411.1	Not Found	Not Found	Not Found	Not Found	Not Found	Not Found	XP_001763986.1	XP_002968997.1
4	NP_201533.1	XP_007509638.1	XP_001696985.1	XP_005848241.1	XP_005647012.1	XP_003061671.1	XP_002509093.1	XP_001420264.1	XP_003081889.1	XP_002953412.1	XP_001774815.1	XP_002990660.1
5	NP_849989.1	Not Found	XP_001703402.1	Not Found	Not Found	XP_003057703.1	XP_002508183.1	Not Found	Not Found	XP_002946885.1	XP_001764976.1	XP_002974112.1
6	NP_181905.1	XP_007510646.1	XP_001696376.1	XP_005842605.1	XP_005649405.1	XP_003056679.1	XP_002506216.1	XP_001419627.1	XP_003081357.1	XP_002957963.1	XP_001769653.1	XP_002984120.1
7	NP_195172.1	XP_007510308.1	XP_001696990.1	XP_005847801.1	XP_005646951.1	XP_003058952.1	XP_002508262.1	XP_001420161.1	XP_003081666.1	XP_002953416.1	XP_001753169.1	XP_002967710.1
8	NP_849494.2	Not Found	Not Found	XP_005847990.1	Not Found	Not Found	XP_002502835.1	XP_001417034.1	XP_003074305.1	XP_002945887.1	XP_001757493.1	XP_002964323.1
9	NP_974683.1	Not Found	Not Found	XP_005850445.1	XP_005649843.1	XP_003057115.1	XP_002506032.1	XP_001419915.1	XP_003081517.1	XP_002948344.1	XP_001758753.1	XP_002982137.1
10	NP_178635.1	Not Found	Not Found	Not Found	Not Found	Not Found	Not Found	Not Found	Not Found	Not Found	Not Found	XP_002964088.1
11	NP_181681.1	XP_007509605.1	XP_001697955.1	XP_005850205.1	XP_005650026.1	XP_003063908.1	XP_002505861.1	XP_001422467.1	XP_003082831.1	XP_002957882.1	XP_001757833.1	XP_002975432.1
12	NP_200684.2	Not Found	Not Found	XP_005845353.1	XP_005646026.1	Not Found	Not Found	Not Found	Not Found	XP_002949185.1	XP_001769441.1	XP_002991927.1
13	NP_568242.1	Not Found	XP_001692469.1	XP_005845831.1	XP_005647839.1	Not Found	Not Found	Not Found	Not Found	XP_002959476.1	XP_001780976.1	XP_002962412.1
14	NP_195240.2	Not Found	XP_001702569.1	XP_005846365.1	XP_005648032.1	XP_003060979.1	XP_002502866.1	XP_001421102.1	Not Found	Not Found	XP_001761389.1	XP_002964638.1
15	NP_190148.1	Not Found	XP_001690458.1	XP_005846057.1	XP_005649940.1	XP_003055628.1	XP_002503507.1	XP_001422852.1	XP_003082640.1	XP_002953374.1	XP_001753126.1	XP_002978595.1
16	NP_568042.1	XP_007513754.1	Not Found	Not Found	Not Found	Not Found	Not Found	Not Found	Not Found	Not Found	XP_001764012.1	XP_002970512.1
17	NP_196852.3	XP_007508948.1	XP_001696410.1	XP_005850757.1	XP_005650725.1	XP_003063009.1	XP_002508719.1	XP_001415635.1	XP_003074582.1	XP_002959005.1	XP_001775806.1	XP_002965023.1
18	NP_566822.1	XP_007514345.1	XP_001689638.1	XP_005850138.1	XP_005646599.1	XP_003060908.1	XP_002502794.1	XP_001420801.1	XP_003082300.1	XP_002953898.1	XP_001780099.1	XP_002979247.1
19	NP_564965.1	Not Found	Not Found	Not Found	Not Found	Not Found	Not Found	XP_001422914.1	Not Found	Not Found	XP_001758191.1	Not Found
20	NP_974113.1	Not Found	Not Found	Not Found	Not Found	Not Found	Not Found	Not Found	Not Found	Not Found	XP_001771348.1	XP_002988094.1
21	NP_568993.1	XP_007508938.1	XP_001695892.1	XP_005851899.1	XP_005650191.1	XP_003062815.1	XP_002508465.1	XP_001415663.1	XP_003074641.1	XP_002952879.1	XP_001784867.1	XP_002993957.1
22	NP_194702.2	Not Found	Not Found	Not Found	Not Found	Not Found	Not Found	Not Found	Not Found	Not Found	Not Found	Not Found
23	NP_565456.2	XP_007515085.1	XP_001690092.1	XP_005850900.1	XP_005648498.1	XP_003058120.1	XP_002499704.1	XP_001418644.1	XP_003080234.1	XP_002945951.1	XP_001776478.1	XP_002981151.1
24	NP_179269.1	Not Found	Not Found	Not Found	Not Found	Not Found	Not Found	Not Found	Not Found	Not Found	Not Found	XP_002986979.1
25	NP_195231.1	Not Found	Not Found	Not Found	Not Found	Not Found	Not Found	Not Found	Not Found	Not Found	Not Found	Not Found
26	NP_200631.1	XP_007508729.1	XP_001696907.1	XP_005846967.1	XP_005651922.1	XP_003060701.1	XP_002504908.1	XP_001420563.1	XP_003082166.1	XP_002948115.1	XP_001754225.1	XP_002982634.1
27	NP_567810.5	XP_007512060.1	XP_001700828.1	XP_005844122.1	XP_005649629.1	Not Found	XP_002507681.1	XP_001420817.1	XP_003082346.1	XP_002954218.1	XP_001783569.1	XP_002966543.1
28	NP_178242.3	XP_007511950.1	XP_001690131.1	XP_005845863.1	XP_005644051.1	XP_003061839.1	XP_002508924.1	XP_001421988.1	XP_003083858.1	XP_002948184.1	XP_001773630.1	XP_002991644.1
29	NP_188434.2	XP_007512259.1	XP_001697802.1	XP_005850205.1	XP_005651235.1	XP_003058688.1	XP_002503625.1	XP_001421820.1	XP_003079218.1	XP_002947235.1	XP_001761824.1	XP_002986863.1
30	NP_178186.1	XP_007515393.1	XP_001699695.1	XP_005849186.1	Not Found	XP_003063975.1	XP_002508582.1	XP_001419218.1	XP_003080935.1	XP_002951839.1	XP_001768116.1	XP_002961778.1
31	NP_195154.2	XP_007515201.1	XP_001697039.1	XP_005849328.1	XP_005643395.1	Not Found	Not Found	XP_001417665.1	Not Found	Not Found	XP_001755265.1	XP_002973497.1
32	NP_182179.3	XP_007514965.1	Not Found	Not Found	XP_005647885.1	XP_003063125.1	XP_002500113.1	Not Found	XP_003080311.1	Not Found	XP_001769249.1	XP_002988535.1
33	NP_200424.1	XP_007511903.1	XP_001703156.1	XP_005842820.1	XP_005645609.1	XP_003054827.1	XP_002507219.1	XP_001416742.1	XP_003078340.1	XP_002949365.1	XP_001782066.1	XP_002982763.1
34	NP_177513.2	XP_007514136.1	XP_001689953.1	XP_005846379.1	XP_005646689.1	XP_003056418.1	XP_002500041.1	XP_001417659.1	XP_003079135.1	XP_002952142.1	XP_001771309.1	XP_002983164.1
35	NP_194667.1	XP_007511088.1	Not Found	XP_005846843.1	XP_005649231.1	XP_003055278.1	Not Found	XP_001417017.1	XP_003078318.1	XP_002947818.1	XP_001768090.1	XP_002978006.1
36	NP_182320.1	XP_007513805.1	XP_001693137.1	XP_005843896.1	XP_005648157.1	XP_003058742.1	XP_002503005.1	XP_001419267.1	XP_003083275.1	XP_002956074.1	XP_001763668.1	XP_002975911.1
37	NP_194712.1	XP_007510226.1	XP_001699498.1	XP_005845765.1	XP_005647338.1	XP_003064751.1	XP_002504663.1	XP_001419885.1	XP_003081458.1	XP_002952721.1	XP_001756345.1	XP_002991116.1
38	NP_196957.1	XP_007514752.1	XP_001696109.1	XP_005850644.1	XP_005650334.1	XP_003055173.1	XP_002499988.1	XP_001418864.1	XP_003080977.1	XP_002955013.1	XP_001769050.1	XP_002977258.1
39	NP_569031.1	Not Found	Not Found	Not Found	Not Found	Not Found	Not Found	Not Found	XP_003080212.1	Not Found	XP_001757399.1	XP_002992142.1
40	NP_851281.1	Not Found	Not Found	Not Found	Not Found	Not Found	Not Found	Not Found	Not Found	Not Found	Not Found	XP_002977256.1
41	NP_176683.1	XP_007513613.1	XP_001693185.1	XP_005852245.1	XP_005649213.1	XP_003055007.1	XP_002503934.1	XP_001418755.1	XP_003080465.1	XP_002957720.1	XP_001770946.1	XP_002971805.1
42	NP_566111.1	XP_007509049.1	XP_001698662.1	XP_005849975.1	XP_005646606.1	XP_003056224.1	XP_002500630.1	XP_001416820.1	XP_003077931.1	XP_002946690.1	XP_001769919.1	XP_002991360.1
43	NP_190487.1	XP_007515603.1	XP_001691093.1	XP_005849080.1	XP_005643387.1	XP_003060534.1	XP_002508666.1	XP_001417989.1	XP_003079309.1	XP_002951103.1	XP_001761809.1	XP_002979070.1
44	NP_200038.1	Not Found	Not Found	Not Found	XP_005647782.1	Not Found	Not Found	Not Found	Not Found	XP_002948492.1	XP_001756425.1	XP_002968121.1
45	NP_568435.2	Not Found	Not Found	Not Found	Not Found	Not Found	Not Found	Not Found	Not Found	Not Found	XP_001782967.1	XP_002970357.1
46	NP_179544.1	XP_007513322.1	XP_001697148.1	XP_005846433.1	XP_005642992.1	XP_003059108.1	XP_002500380.1	XP_001418159.1	XP_003079692.1	XP_002946643.1	XP_001761138.1	XP_002977952.1
47	NP_192211.2	XP_007511225.1	XP_001700678.1	XP_005843017.1	XP_005645896.1	XP_003064560.1	XP_002501139.1	Not Found	XP_003082627.1	XP_002947053.1	XP_001761935.1	XP_002968032.1
48	NP_179623.1	XP_007511822.1	XP_001694281.1	XP_005851098.1	XP_005650434.1	XP_003058694.1	XP_002503055.1	XP_001419116.1	XP_003080737.1	XP_002950996.1	XP_001783053.1	XP_002969560.1
49	NP_196909.1	XP_007509289.1	XP_001696371.1	XP_005845823.1	XP_005647296.1	XP_003056463.1	XP_002507127.1	XP_001416430.1	XP_003074776.1	XP_002945737.1	XP_001773192.1	XP_002964403.1
50	NP_192450.1	XP_007514749.1	XP_001698065.1	XP_005848008.1	XP_005652062.1	XP_003055016.1	XP_002503925.1	XP_001418667.1	XP_003080277.1	XP_002945906.1	XP_001759375.1	XP_002973247.1
51	NP_193845.2	Not Found	Not Found	Not Found	Not Found	Not Found	Not Found	Not Found	Not Found	Not Found	XP_001776836.1	XP_002993634.1
52	NP_198109.1	XP_007511434.1	XP_001695197.1	XP_005844476.1	XP_005651189.1	XP_003059233.1	XP_002502587.1	XP_001417356.1	XP_003078994.1	XP_002955211.1	XP_001765142.1	XP_002986541.1
53	NP_180854.1	XP_007512083.1	Not Found	XP_005850581.1	XP_005651066.1	XP_003055415.1	XP_002507342.1	XP_001417064.1	XP_003078394.1	XP_002947372.1	XP_001771245.1	XP_002970454.1
54	NP_192849.4	Not Found	XP_001693686.1	Not Found	Not Found	XP_003057643.1	XP_002501894.1	XP_001417203.1	Not Found	Not Found	XP_001779768.1	XP_002963783.1
55	NP_182157.2	Not Found	Not Found	XP_005849481.1	XP_005644912.1	Not Found	Not Found	Not Found	Not Found	Not Found	XP_001757949.1	XP_002984423.1
56	NP_683567.1	Not Found	Not Found	Not Found	Not Found	Not Found	Not Found	Not Found	Not Found	Not Found	Not Found	XP_002978526.1
57	NP_175717.1	XP_007510130.1	XP_001690267.1	XP_005847432.1	XP_005651956.1	XP_003055122.1	XP_002503829.1	XP_001420221.1	XP_003081784.1	XP_002953427.1	XP_001763082.1	XP_002972851.1
58	NP_849802.1	Not Found	Not Found	Not Found	Not Found	Not Found	Not Found	Not Found	Not Found	Not Found	XP_001772712.1	Not Found
59	NP_178182.1	XP_007512867.1	XP_001698038.1	XP_005847170.1	XP_005646842.1	XP_003059116.1	XP_002500388.1	XP_001418430.1	XP_003079801.1	XP_002946099.1	XP_001758533.1	XP_002972702.1
60	NP_175413.1	Not Found	Not Found	Not Found	Not Found	Not Found	Not Found	Not Found	Not Found	Not Found	Not Found	Not Found
61	NP_566644.1	XP_007508326.1	XP_001698657.1	XP_005851317.1	XP_005648737.1	XP_003061020.1	XP_002502906.1	XP_001420980.1	XP_003082697.1	XP_002957572.1	XP_001764716.1	XP_002970095.1
62	NP_195797.3	Not Found	Not Found	Not Found	Not Found	Not Found	Not Found	Not Found	Not Found	Not Found	XP_001776021.1	XP_002987820.1
63	NP_566335.1	XP_007513050.1	XP_001701325.1	XP_005846608.1	XP_005647739.1	XP_003059182.1	XP_002501832.1	XP_001418167.1	XP_003079721.1	XP_002947301.1	XP_001766941.1	XP_002992274.1
64	NP_197239.2	Not Found	Not Found	Not Found	XP_005644576.1	Not Found	Not Found	Not Found	Not Found	Not Found	Not Found	XP_002983330.1
65	NP_174226.1	XP_007513526.1	XP_001699653.1	XP_005844046.1	XP_005643985.1	XP_003060755.1	XP_002504850.1	XP_001421163.1	XP_003082768.1	XP_002949671.1	XP_001759449.1	XP_002978680.1
66	NP_197492.1	XP_007514728.1	XP_001697178.1	XP_005846842.1	XP_005649854.1	XP_003059241.1	XP_002502578.1	XP_001419560.1	XP_003081220.1	XP_002956559.1	XP_001768819.1	XP_002974763.1
67	NP_565594.3	XP_007515694.1	XP_001691389.1	Not Found	Not Found	XP_003059763.1	XP_002505488.1	XP_001415640.1	Not Found	XP_002947470.1	XP_001781989.1	XP_002960294.1
68	NP_850959.1	XP_007510763.1	XP_001703257.1	XP_005844508.1	XP_005649489.1	Not Found	XP_002507362.1	XP_001415729.1	XP_003074105.1	XP_002958219.1	XP_001752748.1	XP_002983722.1
69	NP_187664.2	XP_007508750.1	XP_001690793.1	XP_005850867.1	XP_005650935.1	XP_003063122.1	XP_002508663.1	XP_001415979.1	XP_003074600.1	XP_002947977.1	XP_001760824.1	XP_002984002.1
70	NP_196796.5	XP_007514360.1	XP_001702651.1	XP_005851495.1	XP_005645867.1	XP_003056903.1	XP_002502539.1	XP_001417748.1	XP_003079334.1	Not Found	XP_001780433.1	XP_002966742.1
71	NP_850206.4	XP_007509771.1	XP_001701820.1	XP_005843657.1	XP_005643652.1	XP_003056173.1	XP_002500515.1	XP_001416612.1	XP_003078075.1	XP_002948553.1	XP_001754673.1	XP_002961116.1
72	NP_173478.2	XP_007513918.1	XP_001699948.1	XP_005847572.1	XP_005652284.1	XP_003063660.1	XP_002508494.1	XP_001417861.1	XP_003079555.1	XP_002952244.1	XP_001770368.1	XP_002968987.1
73	NP_177753.1	Not Found	Not Found	XP_005847746.1	Not Found	XP_003056005.1	Not Found	Not Found	Not Found	Not Found	XP_001778712.1	XP_002990650.1
74	NP_173405.2	Not Found	Not Found	Not Found	Not Found	Not Found	Not Found	Not Found	Not Found	Not Found	XP_001758753.1	XP_002988644.1
75	NP_174105.2	XP_007509471.1	XP_001690065.1	XP_005849694.1	XP_005645447.1	XP_003061747.1	XP_002509016.1	XP_001420294.1	XP_003081946.1	XP_002955380.1	XP_001754126.1	XP_002979340.1
76	NP_201106.1	XP_007509499.1	XP_001702654.1	XP_005843492.1	XP_005644579.1	XP_003058360.1	XP_002503385.1	XP_001420538.1	XP_003082108.1	XP_002954595.1	XP_001765662.1	XP_002983880.1
77	NP_193883.2	XP_007513885.1	XP_001690661.1	XP_005852179.1	XP_005648676.1	XP_003058493.1	XP_002501810.1	XP_001419072.1	XP_003079143.1	XP_002955829.1	XP_001768514.1	XP_002972545.1
78	NP_194715.2	XP_007513153.1	XP_001690864.1	XP_005848511.1	XP_005646735.1	XP_003062246.1	XP_002507806.1	XP_001418455.1	XP_003079850.1	XP_002951511.1	XP_001767566.1	XP_002972890.1
79	NP_193325.1	XP_007515662.1	XP_001698474.1	XP_005843902.1	XP_005650299.1	XP_003058552.1	XP_002507937.1	XP_001419137.1	XP_003080778.1	XP_002956164.1	XP_001784373.1	XP_002981714.1
80	NP_566557.1	Not Found	Not Found	Not Found	Not Found	Not Found	Not Found	Not Found	Not Found	Not Found	XP_001773942.1	XP_002967811.1
81	NP_564469.1	XP_007513721.1	XP_001694651.1	Not Found	XP_005643772.1	XP_003057949.1	XP_002501567.1	XP_001422527.1	XP_003082948.1	XP_002957468.1	XP_001758443.1	XP_002977100.1
82	NP_565168.4	Not Found	Not Found	Not Found	Not Found	Not Found	Not Found	Not Found	Not Found	XP_002954807.1	Not Found	XP_002976861.1
83	NP_564699.1	Not Found	Not Found	Not Found	Not Found	Not Found	Not Found	Not Found	Not Found	Not Found	Not Found	XP_002980583.1
84	NP_566453.1	Not Found	Not Found	Not Found	Not Found	Not Found	Not Found	Not Found	Not Found	Not Found	Not Found	Not Found
85	NP_568838.1	Not Found	XP_001695490.1	Not Found	XP_005644187.1	Not Found	Not Found	Not Found	Not Found	Not Found	XP_001783783.1	Not Found
86	NP_851199.1	Not Found	Not Found	Not Found	Not Found	Not Found	Not Found	Not Found	Not Found	Not Found	Not Found	Not Found
87	NP_174220.1	XP_007510257.1	XP_001701515.1	XP_005852269.1	XP_005648879.1	XP_003055661.1	XP_002503469.1	XP_001420041.1	XP_003081781.1	XP_002956574.1	XP_001784161.1	XP_002968435.1
88	NP_192182.1	XP_007509204.1	XP_001696066.1	XP_005850137.1	XP_005646600.1	XP_003054969.1	XP_002500695.1	XP_001416467.1	XP_003074809.1	XP_002948658.1	XP_001772433.1	XP_002968271.1
89	NP_850474.3	XP_007515450.1	XP_001701657.1	XP_005848462.1	XP_005646906.1	XP_003056452.1	XP_002502226.1	XP_001415913.1	XP_003074460.1	XP_002954836.1	XP_001755663.1	XP_002991264.1
90	NP_974804.4	XP_007512747.1	Not Found	XP_005847001.1	XP_005650917.1	XP_003062660.1	XP_002500174.1	XP_001416862.1	XP_003078005.1	XP_002953103.1	XP_001784869.1	XP_002990542.1
91	NP_172998.1	Not Found	Not Found	XP_005849636.1	XP_005644027.1	XP_003060123.1	XP_002504238.1	Not Found	Not Found	XP_002957948.1	XP_001766733.1	XP_002964622.1
92	NP_973836.1	XP_007509040.1	XP_001696389.1	Not Found	Not Found	Not Found	Not Found	XP_001416464.1	XP_003075063.1	Not Found	XP_001761824.1	XP_002970799.1
93	NP_179795.2	Not Found	Not Found	Not Found	Not Found	Not Found	Not Found	Not Found	Not Found	Not Found	Not Found	XP_002994350.1
94	NP_188442.1	XP_007513258.1	XP_001700456.1	XP_005845694.1	XP_005650247.1	XP_003062244.1	XP_002507808.1	XP_001418442.1	XP_003079828.1	XP_002952671.1	XP_001771472.1	XP_002982069.1
95	NP_200094.1	XP_007514629.1	XP_001700359.1	XP_005843867.1	XP_005647953.1	XP_003057504.1	XP_002502029.1	XP_001421027.1	XP_003082485.1	XP_002953802.1	XP_001757512.1	XP_002991199.1
96	NP_176316.4	Not Found	Not Found	XP_005844564.1	Not Found	Not Found	Not Found	Not Found	Not Found	Not Found	Not Found	Not Found
97	NP_568194.2	Not Found	Not Found	Not Found	Not Found	Not Found	XP_002501939.1	Not Found	Not Found	Not Found	Not Found	XP_002978720.1
98	NP_197734.2	Not Found	Not Found	Not Found	Not Found	Not Found	Not Found	Not Found	Not Found	Not Found	XP_001768341.1	XP_002975481.1
99	NP_851064.1	Not Found	XP_001697423.1	Not Found	Not Found	XP_003060952.1	Not Found	Not Found	Not Found	XP_002954158.1	Not Found	XP_002993384.1
100	NP_172582.2	Not Found	Not Found	Not Found	Not Found	XP_003057739.1	Not Found	Not Found	Not Found	Not Found	XP_001753545.1	XP_002972963.1
101	NP_197059.1	XP_007508848.1	XP_001691679.1	XP_005843260.1	XP_005650435.1	XP_003063083.1	XP_002506901.1	XP_001415968.1	XP_003074575.1	XP_002951373.1	XP_001781067.1	XP_002977024.1
102	NP_974784.1	Not Found	Not Found	Not Found	Not Found	Not Found	Not Found	Not Found	Not Found	Not Found	Not Found	XP_002980763.1
103	NP_566246.1	XP_007514758.1	XP_001693593.1	XP_005844302.1	XP_005647262.1	XP_003061314.1	Not Found	XP_001421224.1	XP_003083238.1	XP_002956911.1	XP_001766371.1	XP_002960149.1
104	NP_850516.1	Not Found	Not Found	Not Found	Not Found	Not Found	Not Found	Not Found	Not Found	Not Found	XP_001764540.1	XP_002983989.1
105	NP_192095.2	XP_007515331.1	XP_001699271.1	XP_005846249.1	Not Found	XP_003056583.1	XP_002507514.1	XP_001415582.1	XP_003074472.1	Not Found	XP_001761147.1	XP_002972021.1
106	NP_849536.1	Not Found	XP_001703111.1	Not Found	XP_005651719.1	Not Found	Not Found	Not Found	Not Found	XP_002945990.1	Not Found	Not Found
107	NP_200263.2	Not Found	XP_001697136.1	Not Found	Not Found	Not Found	Not Found	Not Found	Not Found	Not Found	XP_001759767.1	XP_002980357.1
108	NP_190761.1	Not Found	Not Found	Not Found	Not Found	XP_003056801.1	XP_002500626.1	Not Found	Not Found	XP_002946871.1	Not Found	XP_002992039.1
109	NP_172528.2	XP_007510138.1	XP_001692327.1	XP_005845128.1	XP_005648298.1	XP_003055101.1	XP_002503847.1	XP_001419932.1	XP_003081547.1	XP_002959062.1	XP_001784100.1	XP_002962730.1
110	NP_188710.1	XP_007512735.1	XP_001702422.1	XP_005851303.1	XP_005651813.1	XP_003063964.1	XP_002508874.1	XP_001421975.1	XP_003083825.1	XP_002948960.1	XP_001785863.1	XP_002982042.1
111	NP_197859.4	XP_007509702.1	XP_001702659.1	XP_005844099.1	XP_005643632.1	XP_003062903.1	XP_002506767.1	XP_001417947.1	XP_003082879.1	XP_002954593.1	XP_001757483.1	XP_002985192.1
112	NP_568338.2	XP_007511518.1	XP_001692541.1	XP_005843559.1	XP_005650061.1	Not Found	XP_002503061.1	XP_001419319.1	XP_003080710.1	XP_002959248.1	XP_001781367.1	XP_002963289.1
113	NP_566620.1	XP_007509019.1	XP_001694939.1	XP_005847396.1	XP_005651826.1	XP_003059881.1	XP_002504496.1	XP_001421096.1	Not Found	XP_002949336.1	XP_001759355.1	XP_002976787.1
114	NP_850612.1	Not Found	Not Found	Not Found	Not Found	Not Found	Not Found	Not Found	Not Found	XP_002948547.1	Not Found	XP_002973081.1
