# Supplementary material for: Evolution of DDB1-binding WD40 (DWD) in the viridiplantae
Source: PLoS One. 2018 Jan 2;13(1):e0190282. doi: 10.1371/journal.pone.0190282 (PMC5749748; doi:10.1371/journal.pone.0190282)
Supplement: S4 Table — (XLS) [file pone.0190282.s004.xls]

## Sheet: S4 Table
S4 Table. Blast % similarity of DWD proteins in microalgae and land plants with Arabidopsis thaliana DWD proteins.
S.No.	A. thaliana	B. prasinos	C. reinhardtii	C. variabilis	C. subellipsoida	M .pussila	M. sp	O. lucimarinus	O. tauri	V. carteri	P. patens	S. moellendorffii
1	NP_182151.1	0	0	0	0	0	0	74	75	0	85	84
2	NP_850450.1	0	0	0	0	0	0	0	0	0	84	0
3	NP_973697.1	0	0	0	0	0	0	0	0	0	83	43
4	NP_201533.1	61	73	58	72	80	70	74	0	76	66	70
5	NP_849989.1	0	37	0	0	0	0	0	0	35	43	0
6	NP_181905.1	49	76	80	83	75	75	60	61	74	87	47
7	NP_195172.1	53	40	45	47	43	43	37	0	43	74	70
8	NP_849494.2	0	0	0	0	0	0	43	0	0	0	73
9	NP_974683.1	0	0	0	39	38	45	41	42	39	44	40
10	NP_178635.1	0	0	0	0	0	0	0	0	0	0	55
11	NP_181681.1	44	66	67	65	56	59	54	0	60	74	74
12	NP_200684.2	0	0	0	0	0	0	0	0	0	74	76
13	NP_568242.1	0	47	47	0	0	0	0	0	47	68	0
14	NP_195240.2	0	44	0	0	0	0	0	0	0	66	64
15	NP_190148.1	0	48	56	34	41	43	0	0	52	65	62
16	NP_568042.1	0	0	43	0	0	0	0	0	54	61	65
17	NP_196852.3	71	63	73	62	73	71	71	69	61	89	82
18	NP_566822.1	0	46	51	53	42	41	43	42	45	65	42
19	NP_564965.1	0	0	0	0	0	0	0	0	0	58	0
20	NP_974113.1	0	0	0	0	0	0	0	0	0	59	53
21	NP_568993.1	53	73	75	72	58	0	60	57	72	82	0
22	NP_194702.2	0	0	0	0	0	0	0	0	0	0	0
23	NP_565456.2	46	40	65	60	62	65	58	58	53	73	47
24	NP_179269.1	0	0	0	0	0	0	0	0	0	0	43
25	NP_195231.1	0	0	0	0	0	0	0	0	0	0	0
26	NP_200631.1	78	82	76	82	85	83	80	81	82	88	86
27	NP_567810.5	70	0	61	75	0	70	69	69	74	81	80
28	NP_178242.3	38	40	47	38	56	53	39	40	46	46	47
29	NP_188434.2	43	41	41	37	41	39	41	35	38	44	0
30	NP_178186.1	0	39	52	0	45	45	0	0	50	50	62
31	NP_195154.2	42	0	0	0	0	43	0	0	0	63	60
32	NP_182179.3	0	0	0	0	48	0	0	0	0	0	0
33	NP_200424.1	57	0	62	54	74	67	64	58	0	92	88
34	NP_177513.2	0	80	80	80	64	41	70	69	81	90	89
35	NP_194667.1	56	0	63	75	0	0	50	59	64	64	61
36	NP_182320.1	48	53	0	0	54	49	55	52	55	60	59
37	NP_194712.1	0	0	0	0	0	0	66	0	0	80	74
38	NP_196957.1	56	0	61	64	55	57	52	37	63	81	80
39	NP_569031.1	0	0	0	0	0	0	0	0	0	70	72
40	NP_851281.1	0	0	0	0	0	0	0	0	0	0	71
41	NP_176683.1	41	53	56	58	52	48	51	51	56	59	58
42	NP_566111.1	0	60	47	53	37	45	46	46	49	64	64
43	NP_190487.1	34	39	45	48	51	40	40	45	41	48	39
44	NP_200038.1	0	0	0	0	0	0	0	0	56	56	58
45	NP_568435.2	0	0	0	0	0	0	0	0	0	50	54
46	NP_179544.1	63	52	63	60	61	64	62	66	58	72	69
47	NP_192211.2	48	67	65	67	0	57	0	0	63	76	74
48	NP_179623.1	55	48	39	63	57	61	60	56	64	75	74
49	NP_196909.1	54	58	62	66	57	57	49	48	59	67	0
50	NP_192450.1	0	0	56	62	53	52	55	56	58	68	65
51	NP_193845.2	0	0	0	0	0	0	0	0	0	67	65
52	NP_198109.1	0	66	0	0	0	0	0	0	66	0	45
53	NP_180854.1	60	0	67	67	55	0	47	0	0	77	76
54	NP_192849.4	0	0	0	0	0	0	0	0	0	63	57
55	NP_182157.2	0	0	0	0	0	0	0	0	0	60	61
56	NP_683567.1	0	0	0	0	0	0	0	0	0	0	54
57	NP_175717.1	60	52	0	40	56	55	63	64	0	66	67
58	NP_849802.1	0	0	0	0	0	0	0	0	0	0	0
59	NP_178182.1	72	65	66	77	73	72	78	72	66	86	82
60	NP_175413.1	39	0	0	0	0	65	56	0	0	0	0
61	NP_566644.1	41	67	67	70	65	65	56	0	67	86	87
62	NP_195797.3	0	0	0	0	0	0	0	0	0	68	66
63	NP_566335.1	73	77	0	0	54	0	59	62	76	70	68
64	NP_197239.2	0	0	0	0	0	0	0	0	0	0	0
65	NP_174226.1	42	51	44	0	41	44	44	52	0	0	0
66	NP_197492.1	0	38	42	0	45	56	40	48	42	39	40
67	NP_565594.3	0	0	0	0	48	0	0	0	47	0	0
68	NP_850959.1	50	51	0	52	0	46	49	44	0	71	75
69	NP_187664.2	58	63	0	59	61	63	61	59	64	66	65
70	NP_196796.5	0	48	0	0	0	0	0	0	0	46	47
71	NP_850206.4	52	64	64	66	60	60	61	61	63	79	79
72	NP_173478.2	42	50	0	49	0	40	50	48	51	42	70
73	NP_177753.1	0	0	0	0	0	0	0	0	0	0	69
74	NP_173405.2	0	0	0	0	0	0	0	0	0	38	65
75	NP_174105.2	43	0	61	49	53	50	52	45	0	70	62
76	NP_201106.1	0	67	0	52	41	43	58	56	44	61	62
77	NP_193883.2	0	66	55	70	61	58	0	0	62	76	68
78	NP_194715.2	0	0	0	0	0	0	0	43	58	58	60
79	NP_193325.1	77	84	67	83	84	82	79	81	85	77	90
80	NP_566557.1	0	0	0	0	0	0	0	0	0	87	66
81	NP_564469.1	0	61	0	63	61	65	39	40	45	76	42
82	NP_565168.4	0	0	0	0	0	0	0	0	61	0	76
83	NP_564699.1	0	0	0	0	0	0	0	0	0	0	71
84	NP_566453.1	0	0	0	0	0	0	0	0	0	0	0
85	NP_568838.1	0	45	0	43	0	0	0	0	0	75	0
86	NP_851199.1	0	0	0	0	0	0	0	0	0	0	0
87	NP_174220.1	64	76	76	75	77	73	73	73	74	82	82
88	NP_192182.1	61	60	0	0	53	65	0	0	67	81	80
89	NP_850474.3	0	44	49	0	0	0	0	0	0	0	0
90	NP_974804.4	57	0	46	75	52	42	55	61	60	43	44
91	NP_172998.1	0	0	0	0	0	0	0	0	0	0	0
92	NP_973836.1	0	0	0	0	0	0	0	0	0	50	39
93	NP_179795.2	0	0	0	0	0	0	0	0	0	0	75
94	NP_188442.1	78	80	84	84	83	82	82	55	81	87	84
95	NP_200094.1	72	62	69	74	67	0	71	76	76	84	0
96	NP_176316.4	0	0	0	0	0	0	0	0	0	0	0
97	NP_568194.2	0	0	0	0	0	78	0	0	0	0	90
98	NP_197734.2	0	0	0	0	0	0	0	0	0	93	69
99	NP_851064.1	0	66	0	0	0	0	0	0	0	0	85
100	NP_172582.2	0	0	0	0	0	0	0	0	0	85	82
101	NP_197059.1	47	56	51	55	49	50	53	47	51	68	66
102	NP_974784.1	0	0	0	0	0	0	0	0	0	0	65
103	NP_566246.1	40	0	0	52	49	0	49	47	0	73	74
104	NP_850516.1	0	0	0	0	0	0	0	0	0	73	74
105	NP_192095.2	0	0	0	0	0	0	0	0	0	0	0
106	NP_849536.1	0	0	0	0	0	0	0	0	0	0	0
107	NP_200263.2	0	0	0	0	0	0	0	0	0	0	49
108	NP_190761.1	0	0	0	0	41	38	0	0	0	0	0
109	NP_172528.2	56	0	69	69	68	66	0	0	0	83	74
110	NP_188710.1	0	0	0	0	0	0	0	0	0	0	0
111	NP_197859.4	50	47	39	0	46	47	45	0	41	0	0
112	NP_568338.2	0	0	0	63	50	0	0	0	61	0	0
113	NP_566620.1	0	0	56	0	43	0	0	0	0	0	0
114	NP_850612.1	0	0	0	0	0	0	0	0	0	0	0
