# Supplementary material for: Evolution of DDB1-binding WD40 (DWD) in the viridiplantae
Source: PLoS One. 2018 Jan 2;13(1):e0190282. doi: 10.1371/journal.pone.0190282 (PMC5749748; doi:10.1371/journal.pone.0190282)
Supplement: S1 Fig — (XLS) [file pone.0190282.s005.xls]

## Sheet: S1 Fig
S1 Fig . Zoom-in phylogenetic tree constructed based on D1 DWD motifs in Arabidopsis thaliana.
											G1
											NP_182151 :	TGF-beta receptor interacting protein 1
											NP_850450 :	TGF-beta receptor interacting protein 1
											NP_973697 :	TGF-beta receptor interacting protein 1
											NP_201533 :	histone deacetylation-related WD-40 repeat protein
											NP_849989 :	WD repeat-containing protein DWA1
											NP_181905 :	transducin/WD40 repeat-like superfamily protein
											NP_195172 :	guanine nucleotide-binding protein subunit beta
											NP_849494 :	guanine nucleotide-binding protein subunit beta
											NP_974683 :	guanine nucleotide-binding protein subunit beta
											G2
											NP_178635 :	WD40 domain-containing protein
											NP_181681 :	splicing factor PRP4-like protein LACHESIS
											NP_200684 :	protein DAMAGED DNA-BINDING 2
											NP_568242 :	WD and tetratricopeptide repeats protein 1
											NP_195240 :	WD repeat-containing protein 42A
											NP_190148 :	DWD motif protein
											NP_568042 :	transducin/WD40 domain-containing protein
											G3
											NP_196852 :	Flowering time control protein FY
											NP_566822 :	transducin/WD40 repeat-like superfamily protein
											NP_564965 :	transducin/WD-40 repeat-containing protein
											NP_974113 :	transducin/WD-40 repeat-containing protein
											NP_568993 :	transducin/WD40 domain-containing protein
											NP_194702 :	nucleosome/chromatin assembly factor group C5
											NP_565456 :	WD-40 repeat-containing protein MSI4
											NP_179269 :	WD-40 repeat-containing protein MSI2
											NP_195231 :	WD-40 repeat-containing protein MSI3
											NP_200631 :	histone-binding protein MSI1
											G4
											NP_567810 :	WD repeat and SOF domain-containing protein 1
											NP_178242 :	nucleotide binding protein
											NP_188434 :	WD40 domain-containing protein
											G5
											NP_178186 :	drought-sensitive 1 protein
											NP_195154 :	WD40 domain-containing protein
											NP_182179 :	transducin family protein / WD-40 repeat family protein
											NP_200424 :	THO complex subunit 3
											G6
											NP_177513 :	RNA splicing protein SMU1
											NP_194667 :	phosphoinositide-3-kinase, regulatory subunit 4, p150
											NP_182320 :	transducin family nucleolar protein with WD40 repeats
											NP_194712 :	SKI8 like WD40 repeat-containing protein
											NP_196957 :	transducin/WD40 domain-containing protein
											NP_569031 :	transducin/WD40 domain-containing protein
											NP_851281 :	transducin/WD40 domain-containing protein
											G7
											NP_176683 :	DDB1a-binding WD40 domain protein
											NP_566111 :	transducin/WD-40 repeat-containing protein
											NP_190487 :	root initiation defective 3 protein
											NP_200038 :	UV-B induced transducin protein
											NP_568435 :	WD repeat-containing protein RUP2
											NP_179544 :	transducin family protein / WD-40 repeat family protein
											NP_192211 :	WD40 domain-containing protein
											NP_179623 :	WD40 domain-containing protein
											NP_196909 :	transducin/WD40 repeat-like superfamily protein
											G8
											NP_192450 :	WD40-repeats containing protein YAOZHE
											NP_193845 :	U3-55K-like protein 2
											NP_198109 :	cell division cycle 20.5, cofactor of APC complex
											NP_180854 :	E3 ubiquitin-protein ligase COP1
											NP_192849 :	protein SPA1-related 2
											NP_182157 :	protein SUPPRESSOR OF PHYA-105
											NP_683567 :	protein SPA1-related 3
											NP_175717 :	SPA1-related 4 protein
											NP_849802 :	SPA1-related 4 protein
											G9
											NP_178182 :	Rae1-like protein
											NP_175413 :	cell cycle arrest protein BUB3
											NP_566644 :	cell cycle arrest protein BUB3
											G10
											NP_195797 :	regulatory-associated protein of TOR 2
											NP_566335 :	regulatory-associated protein of TOR 1
											NP_197239 :	transducin/WD40 domain-containing protein
											NP_174226 :	WD40 domain-containing protein
											NP_197492 :	WD40 domain-containing protein
											NP_565594 :	transducin family protein / WD-40 repeat family protein
											NP_850959 :	protein STOMATAL CYTOKINESIS-DEFECTIVE 1
											G11
											NP_187664 :	transducin/WD40 domain-containing protein
											NP_196796 :	WD40 domain-containing protein
											NP_850206 :	U-box protein MAC3B
											NP_173478 :	transducin/WD-40 repeat-containing protein
											NP_177753 :	WD repeat-containing protein DWA2
											G12
											NP_173405 :	UV-B response protein-like protein CSAat1b
											NP_174105 :	DDB1a interacting protein ATCSA-1
											NP_201106 :	WD40 domain-containing protein
											NP_193883 :	WD40 repeat family protein
											NP_194715 :	WD repeat protein DSE1
											NP_193325 :	protein pleiotropic regulatory locus 1
											NP_566557 :	protein pleiotropic regulator PRL2
											NP_564469 :	transducin/WD-40 repeat-containing protein
											NP_565168 :	transducin/WD40 repeat-like superfamily protein
											NP_564699 :	transducin/WD-40 repeat-containing protein
											NP_566453 :	transducin/WD40 domain-containing protein
											NP_568838 :	transducin/WD40 domain-containing protein
											NP_851199 :	transducin/WD40 domain-containing protein
											G13
											NP_174220 :	peroxin 7
											NP_192182 :	transducin/WD40 domain-containing protein
											NP_850474 :	WD40 domain-containing protein
											NP_974804 :	protein serine/threonine kinase
											NP_172998 :	periodic tryptophan protein 2
											NP_973836 :	periodic tryptophan protein 2
											NP_179795 :	protein LETHAL WITH SEC THIRTEEN 8-2
											NP_188442 :	protein LETHAL WITH SEC THIRTEEN 8-1
											NP_200094 :	Notchless protein homolog
											NP_176316 :	protein DWD hypersensitive to ABA 3
											NP_568194 :	transducin/WD40 repeat-like superfamily protein
											NP_197734 :	Katanin p80 WD40 repeat-containing subunit B1-1
											NP_851064 :	Katanin p80 WD40 repeat-containing subunit B1-1
											G14
											NP_172582 :	WD40 domain-containing protein
											NP_197059 :	WD-40 repeat family protein
											NP_974784 :	WD-40 repeat family protein
											NP_566246 :	protein lateral root stimulator 1
											NP_850516 :	protein lateral root stimulator 1
											G15
											NP_192095 :	WD40 domain-containing protein
											NP_849536 :	WD40 domain-containing protein
											NP_200263 :	WD40 domain-containing protein
											NP_190761 :	transducin/WD40 domain-containing protein
											NP_172528 :	transducin/WD40 repeat-like superfamily protein
											NP_188710 :	polycomb group protein FERTILIZATION-INDEPENDENT ENDOSPERM
											NP_197859 :	WD40 domain-containing protein
											NP_568338 :	WD-40 repeat protein TOZ
											NP_566620 :	transducin family protein / WD-40 repeat family protein
											NP_850612 :	transducin family protein / WD-40 repeat family protein
