# Supplementary material for: Evolution of DDB1-binding WD40 (DWD) in the viridiplantae
Source: PLoS One. 2018 Jan 2;13(1):e0190282. doi: 10.1371/journal.pone.0190282 (PMC5749748; doi:10.1371/journal.pone.0190282)
Supplement: S2 Fig — (XLS) [file pone.0190282.s006.xls]

## Sheet: S2 Fig
S2 Fig. Zoom-in complete phylogenetic tree generated from D1 DWD motifs of viridiplantae lineage.
