# Supplementary material for: Evolution of DDB1-binding WD40 (DWD) in the viridiplantae
Source: PLoS One. 2018 Jan 2;13(1):e0190282. doi: 10.1371/journal.pone.0190282 (PMC5749748; doi:10.1371/journal.pone.0190282)
Supplement: S1 File — This includes the information on DWD domain sequences and position of the motif in the protein (D1, D2 and D3). Further, DWD characterization with information on other domains, if present, is provided. (XLS) [file pone.0190282.s007.xls]

## Sheet: Arabidopsis thaliana
1. DWD proteins in Abrabidopsis thaliana.
S.No.	NCBI Accession #	D1	D2	D3	Type	Other Domain/s
1	NP_172528.2	(517) VMSGDGEGKCWFWDWK			A	-
2	NP_172582.2	(115) LASGSSDTNLRVWDTR			F	Katanin_con80
3	NP_172998.1	(446) LLSASLDGTVRAWDFK			K	Utp12
4	NP_173405.2	(206) LYTGGCDGAIRFWDIR			D	-
5	NP_173478.2	(183) AVAATGESSVQFWDLR	(224) LVTAEDESGIHVWDLR		A	-
6	NP_174105.2	(206) LYTGGCDGAIRFWDIR			A	-
7	NP_174220.1	(165) FASASGDCTLRIWDVR	(208) LATSSVDKTVKVWDVR		D	-
8	NP_174226.1	(317) IASCGLDRYLRVYDVK			B	-
9	NP_175413.1	(112) VITGSWDKTIKCWDPR			D	-
10	NP_175717.1	(634) LAFGSADHKVYYYDLR			G	PKc_like
11	NP_176316.4	(115) LASGSSDANLKIWDIR			F	Katanin_con80
12	NP_176683.1	(279) IGSASSDGIIRVWDVR			B	-
13	NP_177513.2	(362) IITASSDCTVKVWDSK			G	LisH; CTLH
14	NP_177753.1	(183) SVAATSESSIQFWDLR	(224) LVSADDESGIHLWDLR		C	-
15	NP_178182.1	(129) LATGSWDKTLKYWDTR			D	-
16	NP_178186.1	(364) MATSSTDGTACLWDLR			A	-
17	NP_178242.3	(203) FITVSSDKKGMIYDGK			E	-
18	NP_178635.1	(145) KASSGFDSLARVWDLR	(187) LASGGEDNQCRIWDLR		A	-
19	NP_179269.1	(293) FGSAGEDGRLVIWDTR			G	CAF1C_H4-bd
20	NP_179544.1	(285) FASCSVDGSVAVWDIR			G	CAF1C_H4-bd
21	NP_179623.1	(388) LLSRSFDGSLKVWDLR			B	-
22	NP_179795.2	(99) MYSGSEDGSVKIWDLR			D	-
23	NP_180854.1	(521) IAVGSADHHIHYYDLR	(563) LASASTDSTLRLWDVK		G	RING
24	NP_181681.1	(396) AASCGLDSLARVWDLR	(438) LASGGEDNQCRIWDLR		G	Splicing Factor Motif
25	NP_181905.1	(154) IISGSDDGTAKLWDMR	(195) IFTGGVDNDVKVWDLR	(237) LLTNGMDNKLCVWDMR	A	-
26	NP_182151.1	(67) LITGSADQTAKLWDVK	(208) FLTGSLDKTAKLWDMR		D	-
27	NP_182157.2	(866) LAFGSADYKVYCYDLR			G	PKc_like
28	NP_182179.3	(2432)FLTGSKDGEVKLWDAK			G	Rav1p_C
29	NP_182320.1	(194) LVTGSYDHTVKVWDAR			F	UTP15_C
30	NP_187664.2	(296) MATSGKERKIKIWDLR			F	BING4CT
31	NP_188434.2	(202) FITVSSDKKGIIYDGK			E	-
32	NP_188442.1	(93) MYSGSEDGTVKIWDLR			C	-
33	NP_188710.1	(306) VAIGNQEGKVYVWDLK			A	-
34	NP_190148.1	(216) LAVGGSDEYARVYDTR			C	-
35	NP_190487.1	(6) IASSSIDEGIGSWDLK	(278) LISGSEDGVVCVWDPK		C	-
36	NP_190761.1	(284) VYGGGSDGFVIGWEKK			D	-
37	NP_192095.2	(150) LAIGCSDNSLSIWDVK			C	-
38	NP_192182.1	(100) TCSASDDCTLRIWDAR	(143) IVSGSFDETIRIWEVK	(185) IVSASHDGSCKIWDAK	A	-
39	NP_192211.2	(287) ILSGSDDNLCKVWDRR	(333) FISNGKDQTIKLWDIR		A	-
40	NP_192450.1	(237) LATGGVDRHVHIWDVR			A	-
41	NP_192849.4	(873) LAFGSSDFRTYCYDLR	(915) LVTASTDNTLKLWDLK		G	PKc_like
42	NP_193325.1	(275) LLTGGRDSVCRVWDIR	(317) VVTGSHDTTIKFWDLR		A	-
43	NP_193845.2	(221) LATGGVDCHVHLWDIR			B	-
44	NP_193883.2	(271) YTGGRKDPYILCWDIR			B	-
45	NP_194667.1	(1096)FVSASDDSTVKVWDSR			G	STKc_Vps15
46	NP_194702.2	(288) FCSVGDDSCLMLWDAR			J	CAF1C_H4-bd
47	NP_194712.1	(258) IATGSSDRTVRLWDLK			D	-
48	NP_194715.2	(234) VLAGYEDGSILLWDIR			D	-
49	NP_195154.2	(599) FATSSFDKDVKLWDLR			G	LRR_8
50	NP_195172.1	(220) FISGSCDSTARLWDTR	(263) FGTGSDDGTCRLYDIR		A	-
51	NP_195231.1	(234) FGSAGDDCQLVIWDLR			G	CAF1C_H4-bd
52	NP_195240.2	(217) FAVGGMEEYARLYDIR			B	-
53	NP_195797.3	(1177)LAAGFADGSVRLYDVR			G	Raptor_N
54	NP_196796.5	(305) IFGAGKEGIIHIWDLR			B	-
55	NP_196852.3	(264) LVSGGKDQLVKLWDTR	(306) LLTASKDQIIKLYDIR		B	-
56	NP_196909.1	(389) LLSSGGDGQVYVWDLR			G	GEMIN8
57	NP_196957.1	(129) FMSGSLDRSVRLWDLR			A	-
58	NP_197059.1	(328) IAAGGSDPILRVWDPR	(374) LLSASYDGKIMLWDLR		G	NLE
59	NP_197239.2	(418) LMASSMDGTIKLYDQR			A	-
60	NP_197492.1	(548) VNTRQLDRQLRLYDVR			A	-
61	NP_197734.2	(116) FASGSLDTNLKIWDIR			F	Katanin_con80
62	NP_197859.4	(35) VSVWNWEHRQVIYELK			C	-
63	NP_198109.1	(233) LASGGNDNVVHIWDHR			A	-
64	NP_200038.1	(183) GASGSDDGTVQMWDPR	(228) IAVGCADRNAYVYDIR		A	-
65	NP_200094.1	(417) LLSGSKDSTLKIWEIR			J	NLE
66	NP_200263.2	(401) LASGSSDGSVYMYDYK			A	-
67	NP_200424.1	(82) VATASGDKSVRLWDAR			D	-
68	NP_200631.1	(243) FGSVGDDQYLLIWDLR			G	CAF1C_H4-bd
69	NP_200684.2	(328) LLSCGNDHFARIWDMR			B	-
70	NP_201106.1	(179) VYTGSDDCKFSCWDIR	(226) IFTGSYDETLRVWDTR		A	-
71	NP_201533.1	(380) LLTGSVDRTAVVWDVK			G	LisH
72	NP_564469.1	(305) LATGNQDTACRLWDIR			A	-
73	NP_564699.1	(332) FSTGNQDKTCRVWDIR			A	-
74	NP_564965.1	(109) VISTGFDEKIKFWDTR			D	-
75	NP_565168.4	(336) LATGNQDTTCRLWDVR			A	-
76	NP_565456.2	(308) FCSVGDDSCLILWDAR			G	CAF1C_H4-bd
77	NP_565594.3	(601) ELLVVHDGWIGLYEVR			G	LisH; CTLH
78	NP_566111.1	(102) LHSCSSDGTIRSWDTR			C	-
79	NP_566246.1	(228) LVSGGTEKVLRVWDPR			F	DUF3337
80	NP_566335.1	(1186)LAAGFADGSLRLYDVR			G	Raptor_N; ARM; HEAT_2
81	NP_566453.1	(334) FSTGNQDKTCRVWDIR			A	-
82	NP_566557.1	(269) VLTGGRDSVCRVWDIR	(310) VITGSHDSTIKFWDLR		A	-
83	NP_566620.1	(260) VCVQSLEHPGCIWDAK			F	PFU; PUL
84	NP_566644.1	(113) VITGSWDKTVKCWDPR			C	-
85	NP_566822.1	(186) LVSGSRDGCFALWDLR	(254) ATAGAPDSALKFWDIR		B	-
86	NP_567810.5	(219) LATSASDRSITIYDLR			F	Sof1
87	NP_568042.1	(209) LAVAGMDEYARVYDIR			B	-
88	NP_568194.2	(116) FASGSLDTNLKIWDIR			F	Katanin_con80
89	NP_568242.1	(231) LLVGGSDAFARLYDRR			I	TPR repeat
90	NP_568338.2	(281) VRIWKSEGSICLYEQK			K	Utp13
91	NP_568435.2	(162) GASGSDDGTMQVWDPR	(210) VAVGCADRKGYVYDIR		A	-
92	NP_568838.1	(334) FATGNQDKTCRIWDTR			G	GrpE
93	NP_568993.1	(117) VVSAGFDRSLRVWDCR			D	-
94	NP_569031.1	(135) FISGSLDRTVLLWDQR			B	-
95	NP_683567.1	(676) LAFGSADHKVYYYDLR			G	PKc_like
96	NP_849494.2	(158) FISGSCDSTARLWDTR	(201) FGTGSDDGTCRLYDIR		D	-
97	NP_849536.1	(150) LAIGCSDNSLSIWDVK			C	-
98	NP_849802.1	(634) LAFGSADHKVYYYDLR			G	PKc_like
99	NP_849989.1	(216) ILTGSEDGTARIWDCK			B	-
100	NP_850206.4	(409) FLATAAEDGVRLWDLR			G	Ubox; Prp19
101	NP_850450.1	(67) LITGSADQTAKLWDVK	(208) FLTGSLDKTAKLWDMR		C	-
102	NP_850474.3	(388) LLSSSDDGTCRIWDAR			F	Bromo_WDR9_I_like
103	NP_850516.1	(228) LVSGGTEKVLRVWDPR			F	DUF3337
104	NP_850612.1	(260) VCVQSLEHPGCIWDAK			F	PFU; PUL
105	NP_850959.1	(953) VLTAAHDGTVKMWDVR	(995) LAAAGRDTVANIWDIR		G	uDENN; DENN; dDENN
106	NP_851064.1	(116) FASGSLDTNLKIWDIR			F	Katanin_con80
107	NP_851199.1	(328) FATGNQDKTCRIWDTR			G	GrpE
108	NP_851281.1	(132) FISGSLDRTVLLWDQR			B	-
109	NP_973697.1	(67) LITGSADQTAKLWDVK	(208) FLTGSLDKTAKLWDMR		D	-
110	NP_973836.1	(406) LLSASLDGTVRAWDFK			K	Utp12
111	NP_974113.1	(109) VISTGFDEKIKFWDTR	(148) NLVVCVDASMHIYDLR		D	-
112	NP_974683.1	(220) FISGSCDSTARLWDTR	(263) FGTGSDDGTCRLYDIR		A	-
113	NP_974784.1	(328) IAAGGSDPILRVWDPR	(374) LLSASYDGKIMLWDLR		G	NLE
114	NP_974804.4	(1527)LVSSSLDKTLRIWDLR			G	PKc_like; Beach

## Sheet: Bathycococcus parsinos
2. DWD proteins in Bathycococcus parsinos.
S.No.	NCBI Accession #	D1	D2	D3	Type	Other Domains
1	XP_007508326.1	(157) VFSAGWDLYLNAWDLR			A	-
2	XP_007508729.1	(263) FGSVGDDKKMILWDTR			G	CAF1C_H4-bd
3	XP_007508750.1	(344) MATTGLDCQIKVWDLR			F	BING4CT
4	XP_007508848.1	(407) IAHGGTDNIVRIWDPR			G	NLE
5	XP_007508938.1	(90) LASVGGDKGVFVWDVK	(137) IVSCGFDRCVKFWDLR		A	-
6	XP_007508948.1	(337) ASGGGRDCVVKLWDPR			B	-
7	XP_007508990.1	(194) VVVATLDAGVTAYDAK			C	-
8	XP_007508999.1	(16) LLSCAFDGEVKLWDTR			C	-
9	XP_007509204.1	(123) LASGSSDETLRLWDIK			D	-
10	XP_007509289.1	(213) LFLAGSDGKVCTWDLR			E	-
11	XP_007509471.1	(322) VITCGFEGRCAVWDAR	(406) GFGFRNDARVREWDLR	(491) VFVPSQDGSILVYDSR	A	-
12	XP_007509605.1	(434) LFSTGLDAYARMWDLR	(476) CVTGGEDNLVKVWDLR		G	PRP4
13	XP_007509638.1	(361) LISVSVDKTAVVWDAK			J	LisH
14	XP_007509702.1	(876) FVSGGADGVVKVWDPR			A	-
15	XP_007509771.1	(684) FFAVSGDEGCKIWDLR			G	SOUL; U Box; Prp19
16	XP_007510130.1	(1027)IAVGSADHKVHVYDLR	(1068)LVSASTDSLLRLWDVK		G	REC
17	XP_007510138.1	(623) MASGDGDGRLFFWDFK			A	-
18	XP_007510257.1	(192) FASVSGDCTLKIWDCR	(235) VATGSVDRTVKLWDIR		A	-
19	XP_007510308.1	(688) LASAGADDTVRIWDHK			G	TAF5_NTD2
20	XP_007510646.1	(256) CATSGADGIVRTWDLR			A	-
21	XP_007510763.1	(516) VLSGSDDSTVRAWDAR			G	RING
22	XP_007510942.1	(159) IVTGSRDGSVKVWDFR			A	-
23	XP_007511088.1	(1175)FVSCSDDGSCKIWDSR			G	PKc; ARM
24	XP_007511225.1	(107) IATGCDEGVIKIWDVR			B	-
25	XP_007511822.1	(421) MLSRATDGTLKVWDLR			B	-
26	XP_007511903.1	(270) LVSVSSDKTVKFWDVR			G	GYD
27	XP_007511950.1	(412) VLSGHLDGGVRIWDLR			G	CENP-F_leu_zip
28	XP_007512060.1	(220) FASCGSDRSIALYDCR	(262) FTVANEDCNLYSYDMR		F	Sof1
29	XP_007512067.1	(10) RNSTSIDGIVRLWDAR			D	-
30	XP_007512083.1	(643) IAIGCADHKVRVYDLR	(685) LCSASTDSSVCIWDVK		G	RING; bZIP
31	XP_007512259.1	(318) LLSSGKDNRTLVWDAK			F	ACE1-Sec
32	XP_007512747.1	(1417)FITSSNDGIVNVWDAR			G	Beach
33	XP_007512867.1	(153) LCTGSWDKTLKYWDAR			B	-
34	XP_007513050.1	(2208)LMVGANDGSVLSYDLR			G	Raptor; ARM
35	XP_007513258.1	(145) MYSGSDDGTVKLWDAR			A	-
36	XP_007513322.1	(380) FASCGGDGGISVWDTR	(425) IATGLDDGGLKIWDLR		G	CAF1C_H4-bd
37	XP_007513526.1	(256) FAVGTGEKKVRLYDTR			A	-
38	XP_007513613.1	(343) FATASSDGIIKVWDER			C	-
39	XP_007513805.1	(210) WASGSYDHSVRLWDAR			F	UTP15_C
40	XP_007513918.1	(277) IVTASEDWLVKTWDLR			B	-
41	XP_007514629.1	(297) IYTASRDTTVYAWDAK			A	-
42	XP_007514752.1	(137) FLTSSVDGTTRMWDLR			D	-
43	XP_007514758.1	(359) IVSGGTELALRVWDAR			H	Rab5ip; DUF3337
44	XP_007515085.1	(287) LCSVSDDTRLLFWDSR	(332) IVTGGKDKIVKVWDWR		G	CAF1C_H4-bd
45	XP_007515150.1	(182) LVSGHDDASIALWDVK			F	Phage_tai; Vps8
46	XP_007515201.1	(347) FATCGNDGIVAIWDTR	(395) IVTSAFDDSINLWDVR		A	-
47	XP_007515603.1	(297) LATTSADGSTKIWDFR			C	-
48	XP_007515662.1	(324) LMTGGRDSACRVWDMR			A	-

## Sheet: Chlamydomonas reinhardtii
3. DWD proteins in Chlamydomonas reinhardtii.
S.No.	NCBI Accession #	D1	D2	D3	Type	Other Domain
1	XP_001689625.1	(176) SSGEGYDSQLCVWDWK	(270) LTVLYSDRSVVVWDVR		PP	-
2	XP_001689638.1	(170) FATGARDGRIMLWDAR	(254) ASGGAQDTVVKLWDLR		F	PHA
3	XP_001689953.1	(364) VISASSDATVRVWDAK			G	CTLH
4	XP_001690092.1	(346) FLVSCEDGVVAQYDAR			PP	-
5	XP_001690131.1	(982) LASASSDATARVWEAR	(1249)VACCSKDKSIRVYERR		E	-
6	XP_001690267.1	(170) LALACSDRVSYLYDLR	(213) LVTAATDASLALWDLR		PP	-
7	XP_001690458.1	(222) RVSGSDDQAVMLWDWR	(400) LAVGGSDECVQLYDVR		E	-
8	XP_001690661.1	(239) YTGARQDPHMLCWDVR			PP	-
9	XP_001690793.1	(298) MATAGSDSQIKLWDVR			F	BING4CT
10	XP_001690886.1	(155) VASAASDNTVRLWDPK			PP	-
11	XP_001691005.1	(280) CMTVSTDGNVLWWDLR			B	-
12	XP_001691093.1	(356) VFTACLDGASRCWDLR			A	-
13	XP_001691679.1	(330) VAFGCSDRALRLWDTR	(378) IASASHDGTIKMWDIR		PP	NLE
14	XP_001692185.1	(107) LASCGWDNTVKVWDTR			PP	-
15	XP_001692235.1	(430) LASTDADGVVKLWDTR			G	GrpE
16	XP_001692469.1	(40) FLSASEDGSVRLYDIR	(99) FATGGGDPIARLYDMR		PP	-
17	XP_001692477.1	(403) LASVSEDGTLRLWDLR			PP	-
18	XP_001692810.1	(334) VVTGFRDGSVCVWDMR	(377) LVSSSLDGKVCIWDLR		A	-
19	XP_001692878.1	(376) LAVGCYDGSVLVYDVR			B	-
20	XP_001693137.1	(185) WLTGSYDHTVKLWDVR			F	UTP15_C
21	XP_001693185.1	(208) MLLGLEDGSVRVWDVR			F	TBCC; CARP
22	XP_001693528.1	(84) LAAGTDDSEGLVYELR			F	Hira
23	XP_001694281.1	(218) LASCSDDLTLRLWESR			D	-
24	XP_001694322.1	(280) LASGGDDSSVRLWDPK			B	-
25	XP_001694651.1	(287) LATGNQDTTSLLWDIR			PP	Peptidase_S13
26	XP_001695197.1	(242) LSSGSRDSTIANWDVR			A	-
27	XP_001695270.1	(135) SVGHFPDFLLTLWDWR			E	-
28	XP_001695312.1	(269) VLTVAYDQCLRAYDVK	(521) LISGSYDGWVVLWDIR		E	-
29	XP_001695490.1	(206) LASAHQDGTLAVWDMR			A	-
30	XP_001695786.1	(669) FATIAADGKVLFWDVR			A	-
31	XP_001695892.1	(135) LLTAGYDQCVKVWDMK			D	-
32	XP_001695914.1	(132) LATCGRDGCVRVWDVR			D	-
33	XP_001696066.1	(140) LASGSFDETLRLWDVR			D	-
34	XP_001696371.1	(299) LLSTGDDGAVHVWDLR			C	-
35	XP_001696376.1	(134) FVTGADDSTVKVWDMR	(175) VYSGGVDNAIKVWDLR	(222) LLSNAMDNTLREWDVR	D	-
36	XP_001696410.1	(246) IASCSKDACVKLWDPR	(292) LLSCSRDQLVKLYDVR		PP	-
37	XP_001696907.1	(244) FGSVGDDKQLILWDVR			G	CAF1C_H4-bd
38	XP_001696921.1	(748) LALGMYDGTVAIYDIK			A	-
39	XP_001696985.1	(299) LLSGSVDKTAIVWDAK			G	LisH
40	XP_001696990.1	(317) TAAGQADRTVRLWDVR			B	-
41	XP_001697148.1	(250) FASCGVDRSVRIWDTR			G	CAF1C_H4-bd
42	XP_001697178.1	(454) FATGGADQAVRVWDWR			PP	-
43	XP_001697423.1	(158) VASASGDGAVKIWDVR			F	Katanin_con80
44	XP_001697802.1	(106) VMSAGWDGSIRLWDSR			PP	-
45	XP_001697955.1	(200) AGSAGLDAYGRIWDCR	(242) LATGSEDHSAKIWDLR		PP	-
46	XP_001698038.1	(126) LITGSWDKTFRYWDTR			C	-
47	XP_001698087.1	(304) LATASFDSSVRVWDVR	(519) CFTGSWDSAVRVWDAR		B	-
48	XP_001698474.1	(131) LMTGGRDSVVRVWDMR	(173) VISGSHDSTIRLWDLR		PP	-
49	XP_001698640.1	(211) LVSVGLDGLMRVWDFR			F	Utp21
50	XP_001698657.1	(116) LLTGSWDQSLKAWDPR			PP	-
51	XP_001698662.1	(63) VYTCSMDATVRLWDYR			D	-
52	XP_001698970.1	(131) CVTMSRDKTARVWDVK			PP	-
53	XP_001699653.1	(195) IASGSTDNSIKLWDLR	(237) LLSSSLDTTLKVWDLR		PP	-
54	XP_001699676.1	(3) FASGDEEGLVLLWDSR			PP	-
55	XP_001699695.1	(380) LATSCSDGSVGVWDIR			E	-
56	XP_001699811.1	(154) FISAASDKTVRLWDVR			PP	-
57	XP_001699948.1	(221) ILTAGDDCKLRYWDLR			D	-
58	XP_001700359.1	(381) FASGSKDSTLKVWDAR			G	NLE
59	XP_001700438.1	(238) QVFVFSERPGGGWDRK			D	-
60	XP_001700456.1	(93) MFTGGEDGTVRVWDTR			C	-
61	XP_001700548.1	(549) FVSGGRDYCIKVWDTR	(599) LISTSTDASMCVWDFR		G	AAA_33
62	XP_001700678.1	(54) IVSGSDDTFIKVWDRR	(102) VLSNAKDQTAKLWDLR		PP	-
63	XP_001700968.1	(1244)IISLSTDHIIKIWDIR			G	DUF563; EF-hand_7
64	XP_001701279.1	(609) LVSGGEDGSVFVWEEK			K	ApoLp-III_like
65	XP_001701515.1	(164) FLSASGDTTVRVWDLR	(207) LATGSVDKSIKLWDVR	(299) VASAGWDESVWVWDQR	A	-
66	XP_001701657.1	(512) VQAAAADSVVAAWEGR			E	-
67	XP_001701820.1	(402) HMASASDDCIKLWDLR			G	Ubox; Prp19
68	XP_001702569.1	(204) FWSGGEDGVVRQYDTR	(257) LAVAGSDPQIRLYDRR	(401) TLRAAVEERRRLYEAR	I	TPR
69	XP_001702582.1	(4) LAVGTIDGVVRVWEPR			D	-
70	XP_001702639.1	(317) LLSGGQDGTLRLWEVR			PP	BOP1NT
71	XP_001702651.1	(667) VLSSGADSKVVLWDWR			PP	FAP148
72	XP_001702654.1	(63) VFSGADDCYFKAWDTR	(109) VATGSYDEHVRLWDVR		D	-
73	XP_001702659.1	(244) FVTGGQDGVVRVWDPR			C	-
74	XP_001703257.1	(330) VFSGSDDTTIKVWDAK			J	RING
75	XP_001703402.1	(203) LATGSEDGTVRLWDAR			C	-

## Sheet: Chlorella variabilis
4. DWD proteins in Chlorella variabilis NC64A.
S.No.	NCBI Accession #	D1	D2	D3	TYPE	Other Domain
1	XP_005842605.1	(54) VVSGGDDCQAKLWDLR	(95) IYTAGIENVVNVWDLR	(137) LLTNSMDNTLRVWDMR	PP	-
2	XP_005842820.1	(80) ASIAGQEKSVRFWDTR			D	-
3	XP_005843017.1	(242) IFSGSDDTFVKVWDRR	(291) VISNSKDQSIKLWDTR		PP	-
4	XP_005843260.1	(356) VAFGGAEKALRVWDPR	(403) AATASHDGAVKLWDLR		G	NLE
5	XP_005843657.1	(228) VATAGGDATVQVYDCK			G	U-box; Prp19
6	XP_005843867.1	(409) LVSGSKDSTLKLWDVR			J	NLE
7	XP_005843902.1	(274) IMTGGRDAACRVWDIR	(319) VVTGSHDKTVRLWDLR		A	-
8	XP_005844046.1	(203) IASGGTDGCLKLWDLR			PP	-
9	XP_005844099.1	(244) LLSGGQDGCVRLWDFR			C	-
10	XP_005844122.1	(216) FATAGSDRGVALYDLR			F	Sof1
11	XP_005844505.1	(133) IATAGKDGGVRVWDPR			A	-
12	XP_005845128.1	(440) IMSGDGEGKLFVWDWK			G	tolA_full
13	XP_005845694.1	(92) MYSGSEDGTVKIWDLR			C	-
14	XP_005845823.1	(377) LLTSGGDGTVYVWDLR			E	-
15	XP_005845831.1	(220) MLTGGTDPLLRLYDRR			C	-
16	XP_005845863.1	(115) CATGSEDCTARIWDLR			PP	-
17	XP_005846057.1	(179) FWSAAEDGFVRQYDTR	(234) LAVAAADPLLRVYDRR		I	TPR
18	XP_005846088.1	(401) VITLSDDHVVRLWDLR			G	EF-hand_7
19	XP_005846379.1	(355) VVSAGADATVRVWDAK			PP	CTLH
20	XP_005846433.1	(294) FASASVDKTVRIWDTR	(338) LASGGDDGALRVWDLR		G	CAF1C_H4-bd
21	XP_005846842.1	(108) VVSGGDDCQAKLWDLR	(149) IYTAGIENVVNVWDLR	(191) LLTNSMDNTLRVWDMR	D	-
22	XP_005846843.1	(809) FVSASSDETVKVWDCR			G	STKc_Vps15
23	XP_005846967.1	(219) FGSVGDDKKLVIWDLR	(265) VATGSADKTVALWDLR	(169) LLSGSDDAQICVWDVK	G	CAF1C_H4-bd
24	XP_005847001.1	(1068) VLAGTEDGLVAAWDLR			G	BEACH
25	XP_005847170.1	(133) LVTGSWDKTVKYWDLR			C	-
26	XP_005847201.1	(279) LMSTSTDGSVAWWDLR			B	-
27	XP_005847357.1	(274) CATGGDDGGVAVWDLR			B	-
28	XP_005847396.1	(81) VVSGSRDTTVQVWDLK			F	PFU; PUL
29	XP_005847801.1	(562) IATGSADRTVRLWDVR			G	LisH; TAF5_NTD2; SPFH_like
30	XP_005848008.1	(236) LAVGGGDRKVHVWDAR			A	-
31	XP_005848241.1	(247) LLSGSLDGTLVVWDAK			G	LisH
32	XP_005848320.1	(359) LASGATDSTVRLWDVR			A	-
33	XP_005848462.1	(737) AFSASYDGTVAVWDTR			K	Bromodomain
34	XP_005848714.1	(153) FAAAFQDGSAAVWDHR			A	-
35	XP_005849080.1	(319) LVSGSEDQSVRVWDLR			C	-
36	XP_005849090.1	(218) LGVGTADGAVLLYDPR			C	-
37	XP_005849109.1	(330) LATGGADRTVRLWDLR			B	-
38	XP_005849186.1	(632) CATSSTDTSIQLWDMR			J	zf-PARP
39	XP_005849694.1	(230) LMTGGCDGQLRLWDIR			PP	-
40	XP_005849892.1	(348) LLSGSDDGTVRLWEVR				-
41	XP_005849975.1	(111) LHSCAADGTVRGWDAR			PP	BOP1NT
42	XP_005849978.1	(428) FVVSGEDGVVAMYDTR			F	DUF760
43	XP_005850138.1	(158) FASGARDGALLVWDAR	(231) LATGGVDGIVKFWDLR		A	-
44	XP_005850205.1	(300) AASGGMDAIARVWDCR	(342) LATGSEDNTARVWDLR		B	-
45	XP_005850581.1	(486) LALGSADHGVYLYDTR			G	SFM
46	XP_005850631.1	(328) VAAGSYDGTVRVWDLR	(374) FSFGGSDEAILCWDLR		PP	RING
47	XP_005850644.1	(107) FLSAAQDKTVRLWDLR			E	-
48	XP_005850757.1	(180) VLTASRDQTCKVYDIR			PP	-
49	XP_005850900.1	(240) LASVGDDYSLLLWDTR	(286) LVTGAADGSLKLWDRR		PP	-
50	XP_005851098.1	(573) VISGSTDKSVALWDIR			G	CAF1C_H4-bd
51	XP_005851317.1	(109) LVSGSWDSSLRLWDSR			A	-
52	XP_005851400.1	(1362) LLSGAEDQSVRLWDIR			C	-
53	XP_005851597.1	(527) VASAGQDGFIRIWDFR			C	-
54	XP_005851899.1	(135) LVSGGYDAAVKVWDCR			K	-
55	XP_005852179.1	(275) YTGARKDPAILCWDVR			A	-
56	XP_005852245.1	(57) GATGGADDLIHLYDLK			E	-
57	XP_005852269.1	(163) FLSASGDCTVKVWDLR	(206) IATGSVDKSIRVWDVR		C	-
					A	-

## Sheet: Coccomyxa subellipsoida
5. DWD proteins in Coccomyxa subellipsoida
S.No.	NCBI Accession #	D1	D2	D3	Type	Other Domains
1	XP_005642689.1	(132) VVTGGSDGAVRVWDVR			C	-
2	XP_005642992.1	(290) FASCSVDKTIRIWDTR	(334) LASGGDDGALRVWDLR		G	CAF1C_H4-bd
3	XP_005643387.1	(258) MLSGSEDGTVRVWELR			C	-
4	XP_005643652.1	(400) YLATAADDGVKVWDLR			G	Ubox; Prp19
5	XP_005643772.1	(319) PNDGHTDTSTRIWDLR			A	-
6	XP_005644051.1	(216) VASASKDNVIKLWDPR	(272) LLSASRDSLCKVYDAR		B	-
7	XP_005644187.1	(212) IASGSQDGYVVVWDAR			A	-
8	XP_005644579.1	(184) VFSGADDACLKAWDIR	(230) LCTGSYDEQIRIWDTR		A	-
9	XP_005645447.1	(220) LITGSCDGQVRLWDIR			A	-
10	XP_005645609.1	(71) FAAAAYEKVIRIYDTR			B	-
11	XP_005645762.1	(184) LNDYESEVTCMAWDER			F	RRM
12	XP_005645896.1	(274) LLSNSKDQTARLWDVR			B	-
13	XP_005646027.1	(498) LLSGAKDGTIAVWDVR	(546) VVAGCLDTYISKWDLR		A	-
14	XP_005646599.1	(149) FASGARDGAMMVWDIR	(222) ATAGDRDDVVKFWDMR		PP	-
15	XP_005646606.1	(18) LLSSSLDGTVRGWDLR	(58) TLAAGSDGCVYFWDRR		C	-
16	XP_005646689.1	(363) VITGSSDSTVRVWDGK			G	LisH; CTLH
17	XP_005646842.1	(133) LVTGSWDKTIRYWDLR			C	-
18	XP_005646951.1	(455) VATGSHDRTVRLWDVR			G	TAF5_NTD2
19	XP_005647012.1	(256) LLSGSVDKTAIIWDGR			G	LisH
20	XP_005647262.1	(427) VVSGHFDGALRFWDLR			G	ATG16; OmpH; NYD-SP28
21	XP_005647296.1	(260) PWLAGSDGVVHTWDMR			PP	-
22	XP_005647410.1	(298) AMSCSSDGRVLWWDSR			PP	-
23	XP_005647431.1	(118) VASGDDDGCVKLWDGR			C	-
24	XP_005647629.1	(117) FASTAADGRVLFWDMR			F	Glyco_tranf_GTA_type
25	XP_005647953.1	(177) IVTGGMDGALWLWDPK			J	NLE
26	XP_005648298.1	(1577)VMSGDGEGRLWFWDWK			G	Nup84_Nup100
27	XP_005648498.1	(242) LASVGDDYKLLLWDTR	(288) LVTGAADGSVKVWDRR		G	CAF1C_H4-bd
28	XP_005648676.1	(223) YTGARRDPDIFCWDVR			C	-
29	XP_005648737.1	(113) VASGSWDKTLRCWDPR			D	-
30	XP_005648879.1	(163) FVSASGDCSVKVWDLR	(206) LATASVDKSIKLWDIR		A	-
31	XP_005649213.1	(274) VASAATDGFIRLWDLR			B	-
32	XP_005649231.1	(843) FVTASNDETCKIWDSR			PP	-
33	XP_005649405.1	(159) LVSGSDDGTAKLWDLR	(200) VYTGGIDNSIKVWDLR	(242) LLSNAMDNTLRAWDMR	A	-
34	XP_005649489.1	(288) LFSGSYDGTVKVWDVR			J	RING
35	XP_005649629.1	(217) LASAGSDRSIALYDLR	(259) FTCANEDCNLYTYDMR		F	Sof1
36	XP_005649714.1	(161) LYTGSKDETVRLWDCK			G	MPLKIP
37	XP_005649843.1	(210) TGGGEYDASLRVWDPK	(338) VYTACLDGVARCWDAR		A	-
38	XP_005649940.1	(388) FLVSSEDGLVSAYDAR			B	-
39	XP_005650026.1	(309) AASGGLDAIGRLWDLR	(351) LVSGSEDHTAKVWDLR		G	SFM
40	XP_005650061.1	(202) LLTAGRDKVAILWDLR	(272) LKLWRADTGDCIYEQR		PP	Utp13
41	XP_005650191.1	(122) LVTGGYDQSVRVWDMR			D	-
42	XP_005650247.1	(92) MYSGSEDGTVKIWDMR			F	PLN02755
43	XP_005650299.1	(199) LMTGGRDSVCRVWDMR	(241) VITGSHDKTVRLWDIR		A	-
44	XP_005650334.1	(127) FLSASLDRKVRIWDLR			D	-
45	XP_005650434.1	(270) MLSRGADATLKEWDLR			B	-
46	XP_005650435.1	(342) VAFGGAERALHVWDPR	(386) VATASYDKSVKLWDLR		G	NLE
47	XP_005650725.1	(216) VASASKDNVIKLWDPR	(272) LLSASRDSLCKVYDAR		B	-
48	XP_005650917.1	(1444)LLTGSQDQSLKLWDVR			G	Beach
49	XP_005650935.1	(294) MVTAGADGQVKVWDVR			F	BING4CT
50	XP_005651066.1	(380) IAVGSADHSVHLYDLR			G	RING
51	XP_005651198.1	(231) LATCSMDGRLLLWDIR			A	-
52	XP_005651235.1	(407) LLTAAYDRSARVWDLR			C	-
53	XP_005651922.1	(244) FGSVGDDKQLIVWDTR			G	CAF1C_H4-bd
54	XP_005651956.1	(79) LATGSDDKLTCLYELR			F	Hira
55	XP_005652062.1	(83) LAVGGGDKRVHVWDVR			PP	-
56	XP_005652284.1	(225) IVTAGDDCKLRLWDLR			D	-

## Sheet: Micromonas pussila
6. DWD proteins in Micromonas pussila
S.No.	NCBI Accession #	D1	D2	D3	TYPE	Other Domain
1	XP_003054827.1	(80) LASVSADKTLRIWDAR	(207) FAVGSADALVSIWDAR		D	-
2	XP_003054969.1	(261) LCTASFDHESRVWDAR			G	CEP19
3	XP_003055007.1	(156) ALSSGADGCVAMWDMK	(296) LVTASSEGVVRLWDLR		C	-
4	XP_003055016.1	(271) VCAAGTDKRVHVWDTR			B	-
5	XP_003055101.1	(540) IMSGDSEGKCHFWDWK			A	-
6	XP_003055122.1	(1127)VAFGSADYKIYAYDLR	(1169)IVSASTDNTLKLWDVK		G	REC
7	XP_003055173.1	(131) FLSAAKDRTVRLWDLR	(171) FAAATDDGEVKLYDAR		D	-
8	XP_003055415.1	(539) MVSASTDSTLCVWDVK			G	RING
9	XP_003055628.1	(156) VSSCADDPGIRVWDVR			D	-
10	XP_003055661.1	(164) FASASGDCTLKIWDVR	(207) VATGSVDKSVKLWDIR		A	-
11	XP_003055663.1	(407) LAVGCYDGTVLVYDVR			A	-
12	XP_003055892.1	(501) FLTSGGDGVVRAWDVR			A	-
13	XP_003055949.1	(151) VVQSSEDLKIRTWDVR			PP	-
14	XP_003056173.1	(366) FATGGDDSFVKLWDMK			G	RING; Prp19
15	XP_003056207.1	(379) LAVGLYDGTVSIYDVR			A	-
16	XP_003056224.1	(160) VLTSSADATIRAWDLR			B	-
17	XP_003056362.1	(147) LVTCGRDGAVRVWDVR			D	-
18	XP_003056418.1	(364) IITGTLDGIVQVWDSK			A	-
19	XP_003056463.1	(302) LTTSGGDGHIYLWDLR			A	-
20	XP_003056679.1	(101) VISGSDDGTAKLWDLR	(142) VYTGGVDNVLRAYDVR		D	-
21	XP_003056801.1	(185) LFSGSYDCSIRVWDMR	(349) LYSGSWDKTIRVWDMR		G	RING
22	XP_003057115.1	(338) LYSSSVDGAVRLWDTR			E	-
23	XP_003057234.1	(242) LVSGGQDGDVTFWDKR			E	-
24	XP_003057430.1	(478) ITTAGLDGAVYEWELK			PP	Lebercilin
25	XP_003057504.1	(259) IYTASRDTTIICWDAK	(380) IASASFDKAVKLWDGK		G	NLE
26	XP_003057765.1	(993) VFAGGEDGAAIAWDPR			G	PH-like; BEACH
27	XP_003057853.1	(84) LASGSTDTQVFLYEKR			F	Hira; Spt20
28	XP_003057884.1	(386) LVSTSGDCTVKIWDFK	(470) LATGSSDKTVSTWDAR	(512) LASCDADGVVKLWDVR	G	Ribosomal_L23
29	XP_003057949.1	(287) FATGNQDTTTKVWDAR			PP	-
30	XP_003058120.1	(276) LCSVGDDNALIFWDAR			G	CAF1C_H4-bd
31	XP_003058289.1	(341) LVTCSFDGTVRRWDTR	(610) CMTGSWDKMIKTWDAR		E	-
32	XP_003058360.1	(341) IFTGGDDAAFKAWDVR	(390) VATGSYDDVVRLWDVR		B	-
33	XP_003058493.1	(216) YTAARRDDAMLCWDVR			PP	-
34	XP_003058552.1	(140) LMTGGRDSACRVWDMR			PP	-
35	XP_003058688.1	(161) LYTGAHDGEVRAWDLR	(478) AMSGGADKVARVWDVR		PP	Utp13
36	XP_003058694.1	(273) VLSRCADGTLKVWDAR			C	-
37	XP_003058742.1	(181) WATGSYDHTVKLWDDR			F	UTP15_C
38	XP_003058952.1	(170) AVSASDDKTVRLWDVK	(212) IASAGDDCVVQLWDVR	(255) LLTSSDDGSIKVWDLR	C	-
39	XP_003059108.1	(345) LITGDNDGAVHLWEPR	(393) FATASADQTVCIWDAR	(437) LATGADDGSLRIWDLR	G	CAF1C_H4-bd
40	XP_003059116.1	(129) LVTGSWDKTLKYWDAR			B	-
41	XP_003059182.1	(1160)LMAGAADGAVLSYDLR			G	Raptor_N
42	XP_003059241.1	(265) FASCGRDGTIALWDAR	(417) VSAGAADGKIKLWDVR		B	-
43	XP_003059557.1	(402) VVSVSADKTIKVWDLR			J	EFh
44	XP_003059763.1	(524) FVSCSADKTVKFWEWR			K	Utp12
45	XP_003059881.1	(124) VVSGAMDKSVRVWDPK			F	PFU; PUL
46	XP_003060368.1	(115) LASAGDDADVVLWDLK			C	-
47	XP_003060449.1	(280) TFSVSTDGYVYWWDTR			B	-
48	XP_003060534.1	(3) LASSTAEGPVHAWDLK			PP	-
49	XP_003060701.1	(244) FGSVGDDKQLLLWDTR			G	CAF1C_H4-bd
50	XP_003060755.1	(251) ILVGTGDHALRLYDLR			B	-
51	XP_003060908.1	(185) VVTGHFDGAARVWDVR			A	-
52	XP_003061020.1	(123) GISGGWDKTLRAWDPR			B	-
53	XP_003061147.1	(118) TVGGFPDFWLTLWDWR			PP	-
54	XP_003061212.1	(522) LVTAGDDGTLRTWDLR			E	-
55	XP_003061314.1	(221) VAAGSTDAIVRVWDAR			F	DUF3337
56	XP_003061341.1	(254) VAAGDGEGLIRVYDLR			F	KELCH repeat; NUC153
57	XP_003061600.1	(218) LAALTSDGVVTVWDWR			B	-
58	XP_003061668.1	(365) WNVGRMETPAYGYELR			B	-
59	XP_003061671.1	(142) LLSGSVDKTAIVWDAK	(318) VASGSFDKRLHVWDAK		B	-
60	XP_003061747.1	(234) LVSGGGEGDVRLWDVR			PP	-
61	XP_003061781.1	(465) FASTAADGKLFFWDIR			B	-
62	XP_003061839.1	(263) ALTCGADKTCRLWEVR			E	-
63	XP_003061895.1	(371) VLSGGNDGVVKLWDWR			B	-
64	XP_003062194.1	(432) IISLDVEKNVRVWDFK			J	EF-hand_7
65	XP_003062244.1	(93) MYSGSDDGTVKIWDLR			C	-
66	XP_003062395.1	(119) LATGDDDGVVKVWDTR			C	-
67	XP_003062660.1	(1359)LVTASDDKTIAVWDVR			G	Beach
68	XP_003062815.1	(134) VVSAGYDRAVKFWDVR			A	-
69	XP_003062903.1	(151) VLSSGMDSLICLWDAR	(365) LLSGGQDGKVHAWDPR		B	-
70	XP_003063009.1	(209) LASGGKDSLVKLWDAK			PP	-
71	XP_003063083.1	(328) AWCGGGDRMVHFWDPR	(374) LASTAYDGNVKLWDIR		G	NLE
72	XP_003063122.1	(292) MATSGADAQVKIWDLR			F	BING4CT
73	XP_003063125.1	(143) SGGVAADGKIFCWDAR			E	-
74	XP_003063577.1	(304) LVSGGWDNTLQMWDAR			E	-
75	XP_003063908.1	(351) CASVGLESHGKVWDLR	(393) VATGSDDHTAKIWDLR		PP	SFM
76	XP_003063973.1	(23) HFGRVFDIAFCPWDDR			C	-
77	XP_003063975.1	(348) FATSCGDQTVQVWDVR			A	-
78	XP_003064380.1	(85) LLVGTLDSKIRLWDVR			PP	-
79	XP_003064580.1	(858) AATASRDGDVRVYDVR			A	-
80	XP_003064639.1	(476) IATASFDGTVKLWDTR	(531) VASGSDDGTARVWDLR		G	RING
81	XP_003064750.1	(25) VASSALDSFVRVWDLK			C	-

## Sheet: Micromonas Sp.
7. DWD proteins in Micromonas Sp.
S.No.	NCBI Accession #	D1	D2	D3	TYPE	Other Domain
1	XP_002499532.1	(351) LISASFDGTVRCWDMR			E	-
2	XP_002499704.1	(273) LCSVGDDSALIFWDGR	(318) IVTGGADSIVRLWDRR		G	CAF1C_H4-bd
3	XP_002499988.1	(125) FLTASADGTVRLWDLR	(165) FAAATDDGELKLYDAR		D	-
4	XP_002500041.1	(468) FATGSSDKTVSLWDMR	(510) IVSCDADGMVKLWDVR		G	FYDLN_acid; BAR
5	XP_002500075.1	(84) LASGSTDSNVFLYEKR			F	HIRA
6	XP_002500174.1	(943) ALVGADEGLVAAWDPR			G	PH-like; Beach
7	XP_002500380.1	(285) FASCGADGYVCVWDAR	(320) LATGADDGSLRIWDLR		G	CAF1C_H4-bd
8	XP_002500388.1	(151) LATGSWDKTLRYWDTR			B	-
9	XP_002500515.1	(358) LGTGAADSSVKIWDVK			G	Ubox; Prp19
10	XP_002500626.1	(104) LFSASADKSIRAWDTK			G	RING
11	XP_002500630.1	(100) VCSSSLDGTVRLWDCR			C	-
12	XP_002500695.1	(123) LASGSVDETVRLWDLR	(322) AVCGSEDGSVMAWDLR		C	-
13	XP_002501139.1	(207) YFTGSDDCVVKAWDTR	(252) LLSNGKDQTVRVWDSR		PP	-
14	XP_002501318.1	(116) VATGDDDGVVKVWDTR			C	-
15	XP_002501567.1	(373) FATGNQDTTTRLWDAR			A	-
16	XP_002501741.1	(599) LLTGGADGCIRQWDAR	(862) LSSDGADYELLYWDAR		J	HELP
17	XP_002501810.1	(295) YTGARRDGEILCWDVR	(342) LVSGGTDGCLRAYDLR		B	-
18	XP_002501939.1	(115) FASGSLDCNTKIWDIR			F	Katanin_con80
19	XP_002502578.1	(253) FASCGRDGTIALWDMR	(384) VSAGAADGLVKLWDVR		B	-
20	XP_002502794.1	(786) VISGHYDGAARIWDLR			G	HP_PGM_like; ATG16
21	XP_002502906.1	(115) ILSGGWDGRLKCWDAR			C	-
22	XP_002503005.1	(73) WASGSYDHTVRLWDNR			F	UTP15_C
23	XP_002503036.1	(523) CTGHVADVTCASWDSR			E	-
24	XP_002503055.1	(267) LLSRCQDGTLRVWDMR			C	-
25	XP_002503249.1	(114) VVSGGADGQIRVWDPR	(534) LYTAGFDGRVGLWDLR		E	-
26	XP_002503385.1	(242) IFTGADDAAFKGWDLR	(290) VATGSYDDKVRLWDCR		A	-
27	XP_002503467.1	(428) LAVGLYDGSVMVYDVR			A	-
28	XP_002503469.1	(210) VATGSVDKTVKLWDIR	(254) VYTCSYDMTVAMWDYK		A	-
29	XP_002503507.1	(159) MSSCADDKGIRVWDVR			D	-
30	XP_002503625.1	(250) IVTGGFDHDARVWDAR			G	CEP19
31	XP_002503829.1	(1206)VAFGSADYSIKAYDLR	(1248)IASASTDNTLKLWDVK		G	REC
32	XP_002503847.1	(553) LMSGDADGKCIFWDWK			A	-
33	XP_002503925.1	(262) LCTAGADKRIHVWDTR			A	-
34	XP_002503934.1	(149) AMSAGADSHIAMWDMK	(289) LVTGSSEGTVRLWDLR		C	-
35	XP_002504573.1	(506) CVTGTPDGAIAVWDSR			J	HELP
36	XP_002504642.1	(199) FATAGRDGGVRVYDER	(246) LVSGGWDNTLRVWDAR		A	-
37	XP_002504752.1	(176) LATGSDDGTVRVWDTR			A	-
38	XP_002504850.1	(249) FLVGTGEHMLRRYDVR			B	-
39	XP_002504908.1	(244) FGSVGDDKSLKLWDTR			G	CAF1C_H4-bd
40	XP_002505249.1	(81) LATGGADAEVVIWDLK			F	MTBP_C
41	XP_002505755.1	(1440)LAVGSHDNYVDVYDCR			J	HELP
42	XP_002505861.1	(307) CATVGLEAHGRVWDLR	(349) IVTGSDDHTARIWDLR		PP	SFM
43	XP_002505918.1	(236) IVSGSSEGDVTFWDGK			E	-
44	XP_002506032.1	(314) LYSTSIDGCVRLWDTR			A	-
45	XP_002506216.1	(179) CVSGSDDGTAKLWDFR	(220) FFSGGLDNVLKCWDIR	(263) VLTNAMDCTLRAWDVR	A	-
46	XP_002506508.1	(184) TLGADNDGHVALWDWR	(442) LTVAYSDRSVFRWDVR	(831) AAVSHVDKVVRVYDAR	E	-
47	XP_002506644.1	(249) LATGDSEGKVRLYDLR			F	NUC153
48	XP_002506767.1	(345) LVSGGQDGVVKVWDFR			A	-
49	XP_002506901.1	(349) AWCGGGDKAVHMWDPR	(395) LVSCSYDGTLKLWDTR		G	NLE
50	XP_002507127.1	(292) LMTAGGDGVVYVWDLR			A	-
51	XP_002507219.1	(80) LATVSGDKSLRAWDVR			B	-
52	XP_002507362.1	(2289)ASNAPADGRVRLWDVR	(2332)VFTGDGDGVVRAWDWR		G	uDENN; DENN
53	XP_002507681.1	(224) FASCGSDRSIALYDVR			F	Sof1
54	XP_002507808.1	(93) MYSGSDDGTVKIWDLR			C	-
55	XP_002507937.1	(187) LMTGGRDSACRVWDMR			B	-
56	XP_002508262.1	(172) IVSASDDKTARLWDVR	(214) IATAGDDRTIQVWDIR	(257) LLSTSDDGTVKVWDLR	C	-
57	XP_002508494.1	(246) LATCGDDGLVKMWDAR			A	-
58	XP_002508582.1	(559) VATSCGDQTVCVWDVR			G	zf-PARP
59	XP_002508663.1	(282) MATCGADSQVKTWDVR			F	BING4CT
60	XP_002508666.1	(438) FCTGGAEGMVRVWDMR			E	-
61	XP_002508719.1	(211) LASGGKDSLTILWDAR			PP	-
62	XP_002508852.1	(282) LLTSAKDHTVCVWDVK			F	DUF3639
63	XP_002508924.1	(203) FASVGSDGVGVVYDGR			E	-
64	XP_002509016.1	(217) LATGGGDGDVRLWDIR			PP	-
65	XP_002509093.1	(296) LLSGSVDKTAIVWDAK	(472) LASGSFDNRLLIWDVR		G	LisH

## Sheet: Ostreococcus lucimarinus
8. DWD proteins in Ostreococcus lucimarinus
S.No.	NCBI Accession #	D1	D2	D3	Type	Other Domain/s
1	XP_001415469.1	(192) LVSASTDGKVMRWDLR			B	-
2	XP_001415635.1	(211) VASGGKDGALKMWDPK	(253) LVTGSKDQTLKVWDLR		PP	-
3	XP_001415663.1	(119) CASAGYDASVRLWDCR			D	-
4	XP_001415729.1	(1013)TASAGNDGTVKLWDAR			G	uDENN; DENN
5	XP_001415968.1	(333) FAFGGSDRLVNVWDPR	(379) IVSSGYDGKVKLWDIR		G	NLE
6	XP_001415979.1	(163) FYAAAQDKYTYIYDKR	(287) MVTSGSDGQVKVWDLR		F	BING4CT; CAF-1_p150
7	XP_001416430.1	(249) IIGVTDDGLLYCWDVR			A	-
8	XP_001416612.1	(344) LGAGTKDSVVKLWDAK			G	RING; Prp19
9	XP_001416619.1	(128) IVTGGRDGTVKVWDTR			A	-
10	XP_001416637.1	(100) IATGDDDGCVKIWDTR			PP	-
11	XP_001416742.1	(94) ALTVSSDKTAKIWDAK			B	-
12	XP_001416862.1	(1038)ILTASDDMTVALWDVR			G	PKc_like; Beach
13	XP_001417017.1	(979) FVTGSEDGSCKIWDTR			G	STKc_Vps15
14	XP_001417034.1	(91) LATGGLDGKVCIYDGK	(304) LYSTSVDGIVRLWDAR		A	-
15	XP_001417326.1	(261) LVTGDSDGAVTFWDGK			E	-
16	XP_001417546.1	(216) IVSGSLDAYIAIWDLK			A	-
17	XP_001417659.1	(371) VVSASSDGSVKVWDAK			A	-
18	XP_001417741.1	(210) VCTGGVDGRALVWDIK			F	TMF_TATA_bd
19	XP_001417861.1	(61) MMSCGDDGLLKMWDAR			C	-
20	XP_001417947.1	(51) FASSGVDSSIMLWEPR			PP	-
21	XP_001417989.1	(589) LISSGADGAIYEWDVR	(720) LHSAGDDGCLFTYDVK		B	-
22	XP_001418159.1	(262) FISCSADQTVCVWDTR	(306) VATGADDGSLRIWDLR		G	CAF1C_H4-bd
23	XP_001418167.1	(1137)LMAGTADGAVLSYDLR			G	Raptor_N
24	XP_001418330.1	(168) CATASTDCRAMKWDVK			B	-
25	XP_001418365.1	(67) LVTGSADTTAKLWDTK			D	-
26	XP_001418430.1	(125) LVTGSWDRTLKYWDTR			B	-
27	XP_001418442.1	(93) MYTGSEDGTVKIWDLR			A	-
28	XP_001418644.1	(261) LCSVGDDRNMFFWDTR	(305) IVTGGKDTTVKVWDRR		G	CAF1C_H4-bd
29	XP_001418667.1	(159) LVTGGADKRVHVWDTR			PP	-
30	XP_001418755.1	(152) ALTSGCDAHVAMWDMR	(287) LVTAGSEGVVRAWDLR		B	-
31	XP_001418864.1	(120) FLTGSADLTVRMWDLR			D	-
32	XP_001419001.1	(143) LASCSLDNLVIIWDCR			F	HIRA
33	XP_001419116.1	(310) LLSRCEDGTLNVWDLR			B	-
34	XP_001419137.1	(178) LMTGGRDSVCRVWDMR			A	-
35	XP_001419267.1	(185) WASGSYDHTVKIWDAR			F	UTP15_C
36	XP_001419560.1	(104) LSSGGSDGLVKMWDAR	(222) VACGSLDNDVHVWDVR		C	-
37	XP_001419610.1	(139) LAAACDDGVVRFYEPR			A	-
38	XP_001419627.1	(110) VMSASDDGSACVWDLR	(152) AYVGGVDDVVRAWDAR	(195) VLSNSMDNTLRMWDTR	D	-
39	XP_001419885.1	(158) LVTGSSDATIKLWDLK			D	-
40	XP_001419915.1	(157) LSSCAEDKGIRVWDVR			D	-
41	XP_001420041.1	(169) FASASGDCLLKIWDLR	(212) IATGSVDKTVRLWDIR	(256) VYTCSYDMTVGMWDWK	B	-
42	XP_001420161.1	(518) IASASDDGRICMWDLR			G	TAF5_NTD2
43	XP_001420221.1	(151) LAIGSADHRIHVYDLR	(192) LVSASTDNTLKLWDIK		PP	-
44	XP_001420264.1	(283) LLSGSVDKTAIVWDAK			G	LisH
45	XP_001420294.1	(157) LATGGAEGDVRLWDIR			PP	-
46	XP_001420538.1	(59) LYTGADDCAFKAWDLR	(104) VVTGSYDDHVRLWDVR		D	-
47	XP_001420563.1	(257) FGSVGDDKHLILWDTR			G	CAF1C_H4-bd
48	XP_001420763.1	(359) LVSGGSDGSVSIWEKK			F	RING
49	XP_001420789.1	(122) SVSGLPDYWLTLWDWK			C	-
50	XP_001420801.1	(234) AYSGHFDGAIRAWDLR			A	-
51	XP_001420817.1	(221) FASCGSDRSIALYDVR	(263) FTVANEDTNLYSYDMR		F	Sof1
52	XP_001420980.1	(138) IFVATSDGQVLAYETR			C	-
53	XP_001421027.1	(439) LMSASKDSTMKVWDAR			J	NLE
54	XP_001421163.1	(226) FFVGTGEHRFRHYDTR			B	-
55	XP_001421224.1	(192) LVSGGTELALRVWDTR			F	DUF3337
56	XP_001421259.1	(192) LVSGGTELALRVWDTR			F	DUF3337
57	XP_001421820.1	(31) FVTVSAEDAFAVYDAR			K	Utp21
58	XP_001421988.1	(200) LVTASADKSVIVWDVK			PP	DUF3639
59	XP_001422467.1	(333) AASVGLDAVGRVWDLR	(375) VVTGGDDRTVKSWDLR		G	SFM
60	XP_001422527.1	(580) YVSGGADGTVRVWDAR			B	-
61	XP_001422792.1	(226) FFVGTGEHRFRHYDTR			B	-

## Sheet: Ostreococcus tauri
9. DWD proteins in Ostreococcus tauri
S.No.	NCBI Accession #	D1	D2	D3	Type	Other Domain/s
1	XP_003074105.1	(1001)TASAGDDGTVKLWDAR			G	DENN
2	XP_003074575.1	(394) IVSTSYDGSVKLWDIR			G	NLE
3	XP_003074582.1	(228) VASGGKDGAVKMWDPK	(270) LVTGSKDQTLKVWDLR		F	Aldose_epim
4	XP_003074600.1	(206) FYAAAQDRYTYIYDKR	(330) MVTSGQDGQVKVWDLR		F	BING4CT
5	XP_003074641.1	(118) VVSAGYDASVRVWDVR			D	-
6	XP_003074776.1	(239) ITCAAADGKIYCWDVR			E	-
7	XP_003077931.1	(130) IVLACGDGTVRVYDVR			B	-
8	XP_003078005.1	(899) LLTASSDMTVGLWDMR			PP	Beach
9	XP_003078075.1	(344) LGTCTKDAAVKLWDAK			G	RING; Prp19
10	XP_003078094.1	(168) IVTGGRDGTVKVWDSR			PP	-
11	XP_003078131.1	(116) VATGDDDGCVKIWDTR			D	-
12	XP_003078318.1	(968) FATGSEDGSCKIWDAR			G	STKc_Vps15
13	XP_003078340.1	(112) ALTVSTDKTAKFWDVK			A	-
14	XP_003078874.1	(333) LISGSNDSHIAVWDLK	(378) LYGAGADGSVRVYDLK		A	-
15	XP_003078953.1	(362) FATVGEDCRVVLWDWR			B	-
16	XP_003079135.1	(370) VLSASSDGSVRVWDAK			A	-
17	XP_003079218.1	(1408)FASGGVDTSIMMWEPR			J	AAA_16
18	XP_003079309.1	(565) LISSGADGAIYEWDIR			F	OmpH
19	XP_003079316.1	(157) VVAGDDEGRVFVWEHK	(315) VCTGGTDQRALIWDVK		F	DHR2_DOCK; WEMBL; SPEC
20	XP_003079555.1	(566) MMTCGDDGLLKFWDAR			A	-
21	XP_003079673.1	(67) LLTGSADTTAKLWDAK			D	-
22	XP_003079692.1	(151) FMSCSADQTVCVWDVR	(195) VATGADDGSLRIWDLR		B	-
23	XP_003079721.1	(1309)LMAGTHDGAVLSYDLR			G	Raptor_N
24	XP_003079801.1	(125) LVTGSWDRTLRYWDTR			B	-
25	XP_003079828.1	(93) MYTGSEDGTVKIWDLR			D	-
26	XP_003079850.1	(293) VASGCWDGKIRVYEYK			D	-
27	XP_003079856.1	(268) GVNLDGEGWVVKWDAK			B	-
28	XP_003080087.1	(177) LLTTATDCRAMKWDHR			C	-
29	XP_003080234.1	(259) LCSVGDDRAMFFWDTR	(303) VVTGGKDTVVKVWDRR		G	CAF1C_H4-bd
30	XP_003080277.1	(230) FATGGADKRVHVWDTR			B	-
31	XP_003080465.1	(104) LLSGGADGSVRVWDAR	(279) LISAGSEGAVRVWDLR		B	-
32	XP_003080737.1	(373) LVSRCGDGTLNVWDMR			B	-
33	XP_003080778.1	(293) LFTGGRDSACRVWDIR			A	-
34	XP_003080977.1	(132) ASSTSDDGSIKFWDLR			C	-
35	XP_003081220.1	(158) LSSGGSDGLVKTWDLR			B	-
36	XP_003081315.1	(350) LAAACADGMLRFYEPR			G	EF-hand_7
37	XP_003081357.1	(155) VMSVSDDGRACVWDLR	(197) AYTGGVDEVVRAWDAR	(240) VLSNSMDNTMRMWDTR	PP	-
38	XP_003081517.1	(485) LSSCAEDKGIRVWDVR			G	DUF607
39	XP_003081781.1	(168) FASASGDCLLKIWDVR	(211) IATGSVDKTVKLWDIR	(255) VYTCSYDMSVAMWDTK	B	-
40	XP_003081784.1	(758) LLSASTDNTLKLWDVK			G	REC; Fe-S_biosyn
41	XP_003081946.1	(858) LATGGAEGDVRVWDIR			G	vWFA
42	XP_003082108.1	(161) AYTGADDCAFKVWDLR	(206) IATGSYDDHVRLWDVR		A	-
43	XP_003082166.1	(254) FGSVGDDKHLILWDTR			G	CAF1C_H4-bd
44	XP_003082300.1	(341) AFSGHFDGSVRVWDLR			G	OM_channels
45	XP_003082346.1	(221) FASCGTDRSVALYDVR	(263) FTVANEDTNLYSYDMR		F	Sof1
46	XP_003082485.1	(420) LMSASKDSTLKVWDCR			A	-
47	XP_003082768.1	(212) FFVGTGEHRFRHYDTR	(297) VACAGLDQYVRVYDAK		PP	hslU; AAA
48	XP_003082831.1	(310) AASVGLDAVGRVWDLR	(353) IVTGSGDNTAKAWDLR	(396) LLSASYDGTVNAYDAR	G	SFM
49	XP_003082948.1	(415) YVSGSADGTVRVWDAR			B	-
50	XP_003083238.1	(243) LVSGGTELALRVWDTR			H	Rab5ip; DUF3337
51	XP_003083275.1	(201) WASGSYDHAVKLWDAR			F	UTP15_C
52	XP_003083858.1	(254) LVTASDDKTVICWDVK			F	DUF3639

## Sheet: Volvox carteri
10. DWD proteins in Volvox carteri
S.No.	NCBI Accession #	D1	D2	D3	Type	Other Domain/s
1	XP_002945737.1	(303) LLSTGDDGVVHLWDLR			E	-
2	XP_002945951.1	(248) LVSVADDGRILTWDLR			PP	-
3	XP_002946099.1	(127) LITGSWDKTFRYWDTR			B	-
4	XP_002946260.1	(295) LATASFDSTVRVWDVR	(489) CFTGSWDASVRVWDIR		E	-
5	XP_002946643.1	(261) FASCGTDRSIRIWDAR	(306) LASGADDGCLRIWDLR		PP	CAF1C_H4-bd
6	XP_002946690.1	(112) ILSSSADGSLAVWDVR			C	-
7	XP_002946691.1	(332) LDGSYDDPFVCIWDVR			H	HELP; PLAT_repeat; PLAT
8	XP_002946885.1	(282) LATGSEDGTVRLWDTR			B	-
9	XP_002947053.1	(547) IISGSDDTFIKVWDRR	(602) VLSNAKDQTAKLWDLR		A	-
10	XP_002947235.1	(1145)LASCGWDQVIRLWDTR	(1906)LASASTDATVRVWDLR		E	-
11	XP_002947467.1	(295) LLSGGWDNRVLVWDLR			E	-
12	XP_002947470.1	(1156)LASISRDGSLRTWDIR			E	-
13	XP_002947703.1	(991) VYSCAEDCKVIMWDWR			E	-
14	XP_002947818.1	(1520)LASASADETVKVWDLR			G	ELAV_HUD_SF; RRM_SF; PKc_like
15	XP_002947977.1	(297) IATSGVDSQIKVWDIR			F	BING4CT; LRR_8; LRRNT_2
16	XP_002948115.1	(244) FGSVGDDKQLILWDVR			G	CAF1C_H4-bd
17	XP_002948184.1	(295) VASAASDNTVRLWDPR			PP	-
18	XP_002948270.1	(280) CMTVSTDGMIYWWDIR			F	MgtE_N
19	XP_002948344.1	(350) VFTACLDGASRCWDLR			E	-
20	XP_002948184.1	(295) VASAASDNTVRLWDPR			PP	-
21	XP_002948553.1	(410) HLASASDDCIKLWDLR			G	Ubox; Prp19
22	XP_002948658.1	(119) LASGSFDETLRLWDVR			B	-
23	XP_002949961.1	(472) LVSAGLDGMLRIWDFR			K	Utp21
24	XP_002950159.1	(1636)LVSGSSDGTVRIWDAR			E	-
25	XP_002950809.1	(196) LVSGDSDGAVQMWDGR			C	-
26	XP_002950904.1	(374) LAVGCYDGTVLVYDVR			A	-
27	XP_002950996.1	(640) LISRGTDGTLKIWDLR			E	-
28	XP_002951103.1	(236) IVTGSFDHDSRLWDVR	(278) VVSGSIDCTSRLWDVR		E	-
29	XP_002951270.1	(437) FVSGGRDASIRVWDRR	(487) LLSSSVDGFLCIWDFR		B	-
30	XP_002951373.1	(357) VAFGCSDRAVRLWDTR	(405) LATAGYDGAVKLWDLR		G	NLE
31	XP_002951511.1	(1) VAAGYEDGVVALWDLR			PP	-
32	XP_002951839.1	(527) LASTSSDGSICIWDVR			B	-
33	XP_002951899.1	(445) LATASSDKTVSIWDAR	(487) LASTDADGVVKLWDTR		G	GrpE
34	XP_002952142.1	(364) VISASSDATVRVWDAK			G	CTLH
35	XP_002952244.1	(234) VLTAGDDCKLRFWDLR			A	-
36	XP_002952671.1	(91) MYSGGEDGTVRVWDTR			C	-
37	XP_002952853.1	(132) LATCGRDGCVRVWDVR			B	-
38	XP_002952879.1	(138) LLSAGYDQCVKVWDMK			A	-
39	XP_002953103.1	(3487)LITAGADKQLRLWDLR			PP	Beach
40	XP_002953374.1	(40) LVSGSDDQSVMLWDWR	(211) LVVGGADEAVVVYDNR		PP	-
41	XP_002953412.1	(292) LLSGSVDKTAIVWDAK			G	LisH
42	XP_002953416.1	(161) VGTASADRTLRLWDVR			PP	-
43	XP_002953802.1	(272) FVSGSKDSTLKVWDLR			PP	-
44	XP_002953898.1	(81) FATGARDGRMMLWDAR	(168) ASAGAHDTVVKVWDLR		F	DUF566
45	XP_002953923.1	(381) FLVSSEDGIVAHYDAR			A	-
46	XP_002954218.1	(216) FASTGSDRSIALYDLR			F	Sof1
47	XP_002954593.1	(791) VLSCGADSKVVLWDWR			E	-
48	XP_002954595.1	(183) IFSGADDCYFKAYDIR	(229) VATGSYDEYVRLWDMR		B	-
49	XP_002954608.1	(252) FVTGGQDGVVRVWDPR			A	-
50	XP_002954807.1	(327) LATGNQDTTTLVWDVR			A	-
51	XP_002955013.1	(132) FVSAAQDKTVRLWDVR			B	-
52	XP_002955211.1	(250) LSSGSRDSTIANWDVR			A	-
53	XP_002955443.1	(30) YSSADGDKVIRVWDAK			E	-
54	XP_002955829.1	(313) YTGARQDDQMFCWDVR			B	-
55	XP_002956074.1	(185) WATGGYDHCVKLWDIR			F	UTP15_C
56	XP_002956164.1	(141) LMTGGRDSVVRVWDMR	(183) VISGSHDSTIRLWDLR		B	-
57	XP_002956559.1	(207) IASGSTDASLKLWDLR	(249) LLSSSLDTTLKVWDLR		PP	-
58	XP_002956574.1	(164) FLSASGDTTVRVWDLR	(207) LATGSVDKSIKLWDVR	(299) VASAGWDESVWVWDQR	A	-
59	XP_002956611.1	(150) FASGDEEGLVALWDDR			F	Dob10; DEXDc; HELICc; rRNA_proc-arch; DSHCT
60	XP_002956966.1	(142) MATASLDRTVRLWDLR			B	-
61	XP_002957373.1	(579) VVTITLDRKVQMWDVR			E	-
62	XP_002957468.1	(515) AASGARDGTVRLWDLR			PP	-
63	XP_002957565.1	(63) AYSCSLDCTVRLWDYR			C	-
64	XP_002957572.1	(113) LVSGSWDQGMRLWDPR			B	-
65	XP_002957720.1	(50) VASGGADDLIHLYDMK	(139) LGGRGGDGSVRLWDVR	(189) LATASSDGTIKLWDIR	PP	TBCC; CARP
66	XP_002957818.1	(363) VFTLAVDKVIKVWDLR			J	EFh; EF-hand_7
67	XP_002957882.1	(322) VGSAGLDAYGRIWDCR	(364) VATGSEDHTAKVWDLR		G	PRP4
68	XP_002957963.1	(158) FVTGADDTTVKVWDMR	(199) VYTGGVDNVIKAWDLR	(244) LLSNSMDNTLREWDVR	A	-
69	XP_002957983.1	(677) VVTGHLDGSVLLWDVR			G	iSH2_PI3K_IA_R
70	XP_002958125.1	(637) LAIGLYDGTVAIYDIK			A	-
71	XP_002958307.1	(189) LASAHQDGTLAVWDVR			F	DUF2415
72	XP_002958586.1	(262) VLTVAFDLCIRAWDVK	(510) LISASYDGWVVLWDIR		E	-
73	XP_002959005.1	(92) IASCSKDACVKLWDPR	(134) LLSCSRDQLVKLYDVR		PP	-
74	XP_002959172.1	(430) AATSGEDGALYGWDIK			A	-
75	XP_002959248.1	(206) LLTAGRDKVVVVWDLR			PP	Utp13
76	XP_002959476.1	(248) VAVAGSDVYIRLYDRR			E	-

[truncated: 2 more sheets: Physcomitrella patens, Selaginella moellendorffii]
